# Supplementary material for: The Platelet-Specific Gene Signature in the Immunoglobulin G4-Related Disease Transcriptome
Source: Medicina (Kaunas). 2025 Jan 19;61(1):162. doi: 10.3390/medicina61010162 (PMC11767091; doi:10.3390/medicina61010162)
Supplement: Supplementary file 1 [file medicina-61-00162-s001.zip]

Archive with 3 entries (3 files):
- Supplementary Material Table S1.XLSX
- Supplementary Material Table S2.XLSX
- Supplementary Material Table S3.XLSX
