# Supplementary material for: The Platelet-Specific Gene Signature in the Immunoglobulin G4-Related Disease Transcriptome
Source: Medicina (Kaunas). 2025 Jan 19;61(1):162. doi: 10.3390/medicina61010162 (PMC11767091; doi:10.3390/medicina61010162)
Supplement: Supplementary file 1 [file medicina-61-00162-s001.zip › Supplementary Material Table S1.XLSX]

## Sheet: BT vs. HC FULL TABLE
ID	adj.P.Val	P.Value	t	B	logFC	Gene.symbol	Gene.title	Color.legend
8036755	0.027782	2.89e-06	-12.4152	4.13323	-4.26322	CLC	Charcot-Leyden crystal galectin	[logFC] ³ 4.0
7940216	0.000315	1.09e-08	-26.5719	6.20485	-3.33707	MS4A3	membrane spanning 4-domains A3	[logFC] ³ 3.0 & < 4
8149137	0.181354	0.00129	-4.99314	-0.51639	-3.21425	DEFA1B///DEFA3///DEFA1	defensin alpha 1B///defensin alpha 3///defensin alpha 1	[logFC] ³ 2.0 & < 3
8149116	0.181354	0.00129	-4.99327	-0.51625	-3.21216	DEFA1B///DEFA3///DEFA1	defensin alpha 1B///defensin alpha 3///defensin alpha 1	[logFC] ³ 1.5 & < 2
8149126	0.181354	0.00129	-4.99202	-0.51761	-3.2115	DEFA1B///DEFA3///DEFA1	defensin alpha 1B///defensin alpha 3///defensin alpha 1	[logFC] ³ 1.0 & < 1.5
8135488	0.083259	4.4e-05	-8.42863	2.3326	-2.70292	LRRN3	leucine rich repeat neuronal 3
8058905	0.110602	0.000152	-7.01469	1.35491	-2.46148	CXCR1	C-X-C motif chemokine receptor 1
7946033	0.297164	0.00935	-3.46984	-2.37585	-2.30782	HBB	hemoglobin subunit beta
8151592	0.177754	0.00115	-5.09366	-0.40781	-2.23969	CA1	carbonic anhydrase 1
8048227	0.185983	0.0014	-4.92179	-0.59451	-2.22011	CXCR2	C-X-C motif chemokine receptor 2
7951246	0.157839	0.000732	-5.48396	-0.00263	-2.089	MMP8	matrix metallopeptidase 8
8083494	0.157839	0.000764	-5.44513	-0.04179	-2.07432	MME	membrane metallo-endopeptidase
8126905	0.211977	0.00272	-4.38817	-1.20708	-1.9846	CRISP3	cysteine rich secretory protein 3
8173135	0.175281	0.00105	-5.16409	-0.33279	-1.98369	ALAS2	5'-aminolevulinate synthase 2
8083260	0.064696	1.93e-05	-9.4931	2.93071	-1.95263	CPA3	carboxypeptidase A3
8145281	0.027782	2.29e-06	-12.8213	4.26154	-1.81767	SLC25A37	solute carrier family 25 member 37
7906443	0.121497	0.00023	-6.58478	1.00833	-1.78848	FCER1A	Fc fragment of IgE receptor Ia
7946048	0.211977	0.00274	-4.38238	-1.21399	-1.74764	HBG2///HBG1	hemoglobin subunit gamma 2///hemoglobin subunit gamma 1
7946054	0.211977	0.00274	-4.3831	-1.21313	-1.74734	HBG2///HBG1	hemoglobin subunit gamma 2///hemoglobin subunit gamma 1
7995237	0.208596	0.00251	-4.44952	-1.13411	-1.7383	AHSP	alpha hemoglobin stabilizing protein
8149109	0.34137	0.0153	-3.12676	-2.84526	-1.70042	DEFA4	defensin alpha 4
7991766	0.339886	0.0144	-3.16925	-2.78634	-1.68878	HBA2///HBA1	hemoglobin subunit alpha 2///hemoglobin subunit alpha 1
7991762	0.339886	0.0144	-3.16756	-2.78869	-1.68801	HBA2///HBA1	hemoglobin subunit alpha 2///hemoglobin subunit alpha 1
8068583	0.281642	0.00788	-3.59148	-2.21326	-1.67129	KCNJ15	potassium voltage-gated channel subfamily J member 15
7915284	0.028317	3.92e-06	-11.8952	3.95711	-1.62294
8022728	0.083259	5.11e-05	-8.24776	2.22009	-1.61134	DSC1	desmocollin 1
8100758	0.157839	0.000748	-5.46397	-0.02276	-1.5904	UGT2B11///UGT2B17///UGT2B15///UGT2B10///UGT2B7	UDP glucuronosyltransferase family 2 member B11///UDP glucuronosyltransferase family 2 member B17///UDP glucuronosyltransferase family 2 member B15///UDP glucuronosyltransferase family 2 member B10///UDP glucuronosyltransferase family 2 member B7
8145291	0.041737	7.23e-06	-10.9179	3.58563	-1.57817	SLC25A37	solute carrier family 25 member 37
7969288	0.192957	0.00169	-4.76833	-0.76555	-1.48498	OLFM4	olfactomedin 4
8037222	0.237541	0.00447	-4.00651	-1.67579	-1.48308	CEACAM8	carcinoembryonic antigen related cell adhesion molecule 8
7898693	0.230497	0.00408	-4.07598	-1.58861	-1.43321	ALPL	alkaline phosphatase, liver/bone/kidney
7901336	0.096238	0.000113	-7.32969	1.59331	-1.42988	STRADB	STE20-related kinase adaptor beta
8045688	0.362982	0.0197	-2.95386	-3.08688	-1.41068	TNFAIP6	TNF alpha induced protein 6
8047443	0.094623	0.000104	-7.42724	1.6646	-1.36794	STRADB	STE20-related kinase adaptor beta
8175369	0.460932	0.0498	-2.33541	-3.96439	-1.36218	MAP7D3	MAP7 domain containing 3
8091523	0.143786	0.00042	-5.99332	0.4884	-1.33991	P2RY13	purinergic receptor P2Y13
7948444	0.175281	0.0011	-5.12507	-0.37425	-1.33571	TCN1	transcobalamin 1
7940226	0.222452	0.00311	-4.28274	-1.33403	-1.31931	MS4A2	membrane spanning 4-domains A2
8091511	0.175281	0.00105	-5.16577	-0.33101	-1.24383	P2RY14	purinergic receptor P2Y14
8015133	0.297164	0.00971	-3.44313	-2.41184	-1.21099	KRT23	keratin 23
8016540	0.203693	0.00219	-4.55933	-1.00514	-1.20322	PHOSPHO1	phosphoethanolamine/phosphocholine phosphatase
8034851	0.437857	0.0413	-2.45992	-3.78748	-1.1773	ADGRE3	adhesion G protein-coupled receptor E3
8015991	0.225187	0.0032	-4.26049	-1.36107	-1.16984	SLC4A1	solute carrier family 4 member 1 (Diego blood group)
8020684	0.425685	0.0361	-2.54768	-3.66256	-1.16645	HRH4	histamine receptor H4
7923547	0.255456	0.00588	-3.80344	-1.9353	-1.15346	CHI3L1	chitinase 3 like 1
7961365	0.221055	0.00302	-4.30692	-1.30474	-1.14861	MANSC1	MANSC domain containing 1
8160756	0.203693	0.00203	-4.62169	-0.93284	-1.14845	DCAF12	DDB1 and CUL4 associated factor 12
8088813	0.272798	0.00689	-3.68861	-2.08501	-1.1386	PROK2	prokineticin 2
7946041	0.253406	0.00563	-3.83609	-1.8931	-1.13688	HBD	hemoglobin subunit delta
8100798	0.20674	0.00234	-4.50738	-1.06588	-1.127	SULT1B1	sulfotransferase family 1B member 1
7929061	0.240334	0.00488	-3.94231	-1.75709	-1.11895	IFIT1B	interferon induced protein with tetratricopeptide repeats 1B
8102998	0.295958	0.00917	-3.4836	-2.35735	-1.11702	GYPA	glycophorin A (MNS blood group)
7971565	0.165853	0.000885	-5.31627	-0.17356	-1.09985	LPAR6	lysophosphatidic acid receptor 6
8101762	0.228299	0.00367	-4.15713	-1.48781	-1.09829	SNCA	synuclein alpha
8026456	0.120393	0.000207	-6.69205	1.09718	-1.09722	CYP4F3	cytochrome P450 family 4 subfamily F member 3
8166140	0.276214	0.00737	-3.63979	-2.14928	-1.08919	MOSPD2	motile sperm domain containing 2
8062927	0.237541	0.0045	-4.00302	-1.6802	-1.0793	PI3	peptidase inhibitor 3
8008627	0.094623	0.000105	-7.41528	1.65593	-1.0751	NOG	noggin
8046003	0.414896	0.034	-2.58832	-3.60471	-1.05945	GCA	grancalcin
8136662	0.383579	0.0241	-2.81827	-3.27812	-1.05358	MGAM	maltase-glucoamylase
8140840	0.526565	0.0836	-1.99493	-4.44167	-1.05277	STEAP4	STEAP4 metalloreductase
8167971	0.315539	0.0117	-3.30961	-2.59322	-1.04536	MIR223	microRNA 223
8063444	0.181354	0.0012	-5.05376	-0.4507	-1.02364	TSHZ2	teashirt zinc finger homeobox 2
8079383	0.208553	0.00246	-4.46804	-1.1122	-1.00889	CCR3	C-C motif chemokine receptor 3
8027312	0.183279	0.00136	-4.946	-0.56789	-0.993318	ZNF429	zinc finger protein 429
8036324	0.175281	0.00106	-5.15861	-0.3386	-0.981349	ZNF260	zinc finger protein 260
8066493	0.181354	0.00125	-5.02091	-0.48621	-0.977647	SLPI	secretory leukocyte peptidase inhibitor
8119423	0.281642	0.00801	-3.58012	-2.22834	-0.971514	ADCY10P1	adenylate cyclase 10, soluble pseudogene 1
7970381	0.519258	0.0792	-2.0301	-4.39308	-0.969781	LOC102725104///ANKRD20A8P	putative ankyrin repeat domain-containing protein 20A12 pseudogene///ankyrin repeat domain 20 family member A8, pseudogene
7902452	0.181354	0.00129	-4.99031	-0.51947	-0.965854	AK5	adenylate kinase 5
7973105	0.301004	0.00994	-3.42678	-2.43393	-0.963534	RNASE3	ribonuclease A family member 3
7922870	0.191543	0.00162	-4.80409	-0.72532	-0.955996	TRMT1L	tRNA methyltransferase 1 like
7993165	0.168325	0.000927	-5.27567	-0.21565	-0.954128
8029098	0.489419	0.0631	-2.18003	-4.18383	-0.940869	CEACAM6	carcinoembryonic antigen related cell adhesion molecule 6
7919780	0.266064	0.00652	-3.72798	-2.03343	-0.920688	GOLPH3L	golgi phosphoprotein 3 like
8105481	0.339886	0.0145	-3.16204	-2.79632	-0.912936	GAPT	GRB2-binding adaptor protein, transmembrane
7962312	0.156585	0.000651	-5.58918	0.10224	-0.912313	ABCD2	ATP binding cassette subfamily D member 2
8021368	0.451806	0.0458	-2.39155	-3.8847	-0.911532
8046380	0.239245	0.00478	-3.95763	-1.73763	-0.904204	ITGA6	integrin subunit alpha 6
8137244	0.192411	0.00166	-4.78268	-0.74937	-0.899041	GIMAP4	GTPase, IMAP family member 4
8163000	0.110602	0.000158	-6.97083	1.3207	-0.89785
7947138	0.110602	0.000164	-6.93393	1.29172	-0.89568	FANCF///FANCF	Fanconi anemia complementation group F///Fanconi anemia complementation group F
7919984	0.208596	0.00249	-4.45875	-1.12317	-0.887964	SELENBP1	selenium binding protein 1
8155453	0.263274	0.00642	-3.73995	-2.0178	-0.878992
8062444	0.578156	0.12	-1.75619	-4.7647	-0.878313	BPI	bactericidal/permeability-increasing protein
8095986	0.319097	0.0121	-3.28976	-2.62038	-0.876216	ANXA3	annexin A3
8161375	0.263232	0.00638	-3.74414	-2.01235	-0.87575
7946275	0.157839	0.000783	-5.4241	-0.06311	-0.861541	GVINP1	GTPase, very large interferon inducible pseudogene 1
8027260	0.203693	0.00218	-4.56448	-0.99914	-0.861184	ZNF486	zinc finger protein 486
7965335	0.355211	0.018	-3.01487	-3.0013	-0.851711	DUSP6	dual specificity phosphatase 6
7983910	0.602778	0.144	-1.62947	-4.92991	-0.847179	AQP9	aquaporin 9
7912136	0.797153	0.447	-0.801781	-5.81822	-0.84666	UTS2	urotensin 2
7996100	0.34908	0.0165	-3.07391	-2.9188	-0.841444	ADGRG3	adhesion G protein-coupled receptor G3
7906377	0.456736	0.0477	-2.36384	-3.92406	-0.83814	MNDA	myeloid cell nuclear differentiation antigen
8141872	0.428835	0.0375	-2.5233	-3.69727	-0.837086	NAPEPLD	N-acyl phosphatidylethanolamine phospholipase D
8025893	0.157839	0.000738	-5.47687	-0.00976	-0.835864
7908614	0.175281	0.00106	-5.15955	-0.3376	-0.83257	CAMSAP2	calmodulin regulated spectrin associated protein family member 2
7974363	0.121497	0.000238	-6.55005	0.97922	-0.832136	PTGDR	prostaglandin D2 receptor
8043981	0.311594	0.0112	-3.34446	-2.54565	-0.829771	IL1R2	interleukin 1 receptor type 2
8137252	0.143786	0.000453	-5.92329	0.42334	-0.819962	GIMAP1-GIMAP5///GIMAP1	GIMAP1-GIMAP5 readthrough///GTPase, IMAP family member 1
8028194	0.257945	0.00601	-3.78757	-1.95586	-0.813865	ZNF382	zinc finger protein 382
8113274	0.124118	0.000254	-6.4847	0.92397	-0.812513
8089478	0.428835	0.0376	-2.52148	-3.69987	-0.810422	GCSAM	germinal center associated signaling and motility
7911199	0.579817	0.121	-1.74783	-4.77575	-0.806504	GCSAML	germinal center associated signaling and motility like
7962455	0.203693	0.00227	-4.53229	-1.03669	-0.804664	NELL2	neural EGFL like 2
8160405	0.143786	0.000418	-5.99932	0.49394	-0.798661	KLHL9	kelch like family member 9
8134429	0.563372	0.107	-1.82803	-4.66893	-0.796121	LOC100506990	uncharacterized LOC100506990
8068100	0.511047	0.0735	-2.0795	-4.32448	-0.793119	LINC00189	long intergenic non-protein coding RNA 189
8103226	0.312638	0.0114	-3.32868	-2.56718	-0.792455	TMEM154	transmembrane protein 154
7988033	0.300336	0.00988	-3.43057	-2.42881	-0.790718	EPB42	erythrocyte membrane protein band 4.2
7922976	0.780964	0.418	-0.857726	-5.77237	-0.789763	PTGS2	prostaglandin-endoperoxide synthase 2
7940191	0.191539	0.00159	-4.81861	-0.70905	-0.781602	STX3	syntaxin 3
8160559	0.394014	0.0276	-2.72725	-3.40715	-0.780172	DDX58	DEXD/H-box helicase 58
8052438	0.190968	0.00157	-4.83054	-0.69571	-0.779985	LOC339803	uncharacterized LOC339803
8099922	0.235749	0.00427	-4.04101	-1.6324	-0.775708
8145244	0.275635	0.00715	-3.66122	-2.12102	-0.773791	LOC254896///TNFRSF10C	uncharacterized LOC254896///TNF receptor superfamily member 10c
8023871	0.184298	0.00138	-4.93604	-0.57883	-0.768612	ZADH2	zinc binding alcohol dehydrogenase domain containing 2
8177222	0.553028	0.0996	-1.87878	-4.60047	-0.765568	CD24	CD24 molecule
8148658	0.121497	0.000243	-6.5292	0.96166	-0.765315	ZNF623	zinc finger protein 623
8027862	0.536992	0.0901	-1.94534	-4.50981	-0.765065	FFAR2	free fatty acid receptor 2
8056222	0.110602	0.000148	-7.04266	1.3766	-0.76234	DPP4	dipeptidyl peptidase 4
8097098	0.531021	0.0857	-1.97793	-4.46508	-0.760853	USP53	ubiquitin specific peptidase 53
7939879	0.23906	0.00472	-3.96593	-1.7271	-0.758429
8174767	0.408068	0.0319	-2.62999	-3.5454	-0.757601	TMEM255A	transmembrane protein 255A
8136078	0.688063	0.25	-1.24615	-5.39075	-0.756709
8037298	0.210091	0.00258	-4.43009	-1.15714	-0.756681	CD177	CD177 molecule
8023191	0.211977	0.00273	-4.38363	-1.21251	-0.755331	SMAD2	SMAD family member 2
8139107	0.691479	0.256	-1.23081	-5.40768	-0.751379
8047401	0.349396	0.0166	-3.06936	-2.92514	-0.750468	CFLAR	CASP8 and FADD like apoptosis regulator
8151709	0.179997	0.00118	-5.06941	-0.43385	-0.748461
8007799	0.228299	0.00346	-4.2013	-1.43341	-0.74534	MGC57346	ADP-ribosylation factor pseudogene
8109597	0.157839	0.000725	-5.49166	0.00511	-0.744877	UBLCP1	ubiquitin like domain containing CTD phosphatase 1
7950983	0.371224	0.0213	-2.90067	-3.16175	-0.744842	CHORDC1	cysteine and histidine rich domain containing 1
7911233	0.461317	0.05	-2.33308	-3.9677	-0.741003	OR2T8	olfactory receptor family 2 subfamily T member 8
8169263	0.211977	0.00272	-4.38744	-1.20795	-0.740721	VSIG1	V-set and immunoglobulin domain containing 1
7935228	0.402416	0.0295	-2.68223	-3.47111	-0.739927
7986383	0.13741	0.000323	-6.24654	0.71737	-0.736409	IGF1R	insulin like growth factor 1 receptor
8122058	0.181354	0.00129	-4.9961	-0.51316	-0.735571	ARG1	arginase 1
7986359	0.212326	0.00277	-4.3736	-1.2245	-0.733723	IGF1R	insulin like growth factor 1 receptor
7919761	0.537597	0.0911	-1.93755	-4.52047	-0.732128
7956908	0.360133	0.0192	-2.96994	-3.06429	-0.732094
7929065	0.718621	0.301	-1.11029	-5.53576	-0.730556	IFIT1	interferon induced protein with tetratricopeptide repeats 1
8039226	0.701596	0.273	-1.18361	-5.4589	-0.727516	LILRA3	leukocyte immunoglobulin like receptor A3
8027323	0.464	0.0508	-2.32357	-3.98117	-0.724978	ZNF257	zinc finger protein 257
8091354	0.228439	0.00392	-4.10546	-1.55186	-0.724091	HLTF	helicase like transcription factor
8019563	0.231676	0.00417	-4.05894	-1.60991	-0.723588	MGC70870	C-terminal binding protein 2 pseudogene
8043500	0.365366	0.0204	-2.93193	-3.11772	-0.72226
8041867	0.20721	0.00236	-4.49809	-1.07679	-0.72097	MSH2	mutS homolog 2
8114653	0.18752	0.0015	-4.86828	-0.65368	-0.719113	TAF7	TATA-box binding protein associated factor 7
8088468	0.632693	0.181	-1.47552	-5.12292	-0.717184	NPCDR1	nasopharyngeal carcinoma, down-regulated 1
8022338	0.253865	0.00579	-3.81517	-1.92012	-0.71635	LOC100996333///ADGRA3	G protein-coupled receptor 125 pseudogene///adhesion G protein-coupled receptor A3
7943314	0.13741	0.000334	-6.21352	0.68806	-0.716289	JRKL	JRK-like
8113369	0.276214	0.00733	-3.64348	-2.14441	-0.716175	SLCO4C1	solute carrier organic anion transporter family member 4C1
7918379	0.467429	0.053	-2.29508	-4.02153	-0.715913	GSTM3	glutathione S-transferase mu 3
8151931	0.393853	0.0266	-2.751	-3.37344	-0.714687	TSPYL5	TSPY like 5
8124327	0.148225	0.0005	-5.83006	0.33553	-0.710808
8121273	0.211977	0.00272	-4.38897	-1.20612	-0.70987
8022711	0.624301	0.169	-1.52202	-5.06561	-0.70681	DSC2	desmocollin 2
8173671	0.18752	0.00151	-4.86267	-0.65991	-0.702059
8034097	0.499464	0.0683	-2.1278	-4.25707	-0.701237	ILF3-AS1	ILF3 antisense RNA 1 (head to head)
8105104	0.143786	0.000409	-6.01799	0.51114	-0.701009	C5orf51	chromosome 5 open reading frame 51
8050689	0.120393	0.000199	-6.73182	1.12972	-0.699612	WDCP	WD repeat and coiled coil containing
8090469	0.309072	0.0109	-3.36452	-2.51834	-0.699119	GATA2	GATA binding protein 2
8140967	0.208596	0.00251	-4.45132	-1.13197	-0.697037	SAMD9	sterile alpha motif domain containing 9
8175391	0.49859	0.068	-2.13098	-4.25261	-0.69413
8174119	0.360869	0.0195	-2.96172	-3.07583	-0.693548	ZMAT1	zinc finger matrin-type 1
7919854	0.228439	0.00402	-4.08761	-1.57409	-0.693046
7978351	0.628725	0.176	-1.49605	-5.09773	-0.692305	CTSG	cathepsin G
8130438	0.143943	0.000474	-5.88074	0.38344	-0.689222	TFB1M	transcription factor B1, mitochondrial
8053379	0.16001	0.000809	-5.39461	-0.09312	-0.686674	TRABD2A	TraB domain containing 2A
8160258	0.373108	0.0218	-2.88415	-3.18504	-0.686117
8006531	0.156585	0.000678	-5.55215	0.06554	-0.685785	SLFN5	schlafen family member 5
8027746	0.13741	0.000349	-6.16996	0.64915	-0.682276
7933084	0.655839	0.211	-1.3681	-5.25162	-0.680933	NAMPT	nicotinamide phosphoribosyltransferase
8044450	0.121497	0.000217	-6.64005	1.05431	-0.680092	ZC3H6	zinc finger CCCH-type containing 6
7995292	0.192411	0.00167	-4.77687	-0.75592	-0.680069	SLC6A10PB///SLC6A10P///SLC6A8	solute carrier family 6 member 8 pseudogene///solute carrier family 6 member 10, pseudogene///solute carrier family 6 member 8
8149248	0.56047	0.106	-1.83942	-4.65362	-0.678866
8016300	0.124471	0.000259	-6.46506	0.90724	-0.678844	ARL17B///ARL17A///NBR2///NBR2	ADP ribosylation factor like GTPase 17B///ADP ribosylation factor like GTPase 17A///neighbor of BRCA1 gene 2 (non-protein coding)///neighbor of BRCA1 gene 2 (non-protein coding)
7972711	0.203693	0.00204	-4.61465	-0.94097	-0.670441
8086344	0.50849	0.0719	-2.0945	-4.30358	-0.670247	CX3CR1	C-X3-C motif chemokine receptor 1
8001082	0.18752	0.00145	-4.89499	-0.62407	-0.667037	SLC6A10PB///SLC6A10P///SLC6A8	solute carrier family 6 member 8 pseudogene///solute carrier family 6 member 10, pseudogene///solute carrier family 6 member 8
8014891	0.229031	0.00404	-4.08376	-1.57889	-0.66418	IKZF3	IKAROS family zinc finger 3
7922707	0.228299	0.00339	-4.21656	-1.4147	-0.663726	RNASEL	ribonuclease L
7921526	0.157839	0.000721	-5.49747	0.01094	-0.662778	PIGM	phosphatidylinositol glycan anchor biosynthesis class M
7942520	0.218182	0.00292	-4.33242	-1.27396	-0.661689	LOC100287896	uncharacterized LOC100287896
8021372	0.468439	0.0535	-2.28869	-4.03057	-0.660366
8022606	0.288659	0.0087	-3.52092	-2.3073	-0.658007
7929052	0.635775	0.185	-1.45967	-5.14225	-0.656681	IFIT3	interferon induced protein with tetratricopeptide repeats 3
8047441	0.37848	0.0231	-2.84604	-3.23886	-0.655103
8057689	0.156585	0.000651	-5.58887	0.10194	-0.654662	OSGEPL1	O-sialoglycoprotein endopeptidase-like 1
8027429	0.47416	0.0562	-2.25592	-4.0769	-0.654602
8162920	0.446884	0.0442	-2.41522	-3.85106	-0.653888	PPP3R2	protein phosphatase 3 regulatory subunit B, beta
8052940	0.181354	0.00121	-5.04414	-0.46108	-0.653736	PAIP2B///VPS36	poly(A) binding protein interacting protein 2B///vacuolar protein sorting 36 homolog
8043502	0.497112	0.067	-2.14091	-4.23872	-0.65216
7930614	0.143786	0.000458	-5.91179	0.41259	-0.651704	NHLRC2///NHLRC2	NHL repeat containing 2///NHL repeat containing 2
8055992	0.177754	0.00114	-5.097	-0.40424	-0.650536	ACVR1C	activin A receptor type 1C
8060813	0.203693	0.00208	-4.6021	-0.95548	-0.649634	MCM8	minichromosome maintenance 8 homologous recombination repair factor
8130660	0.341856	0.0155	-3.11938	-2.85551	-0.648014
7922243	0.210816	0.00265	-4.40737	-1.18417	-0.644543	METTL18	methyltransferase like 18
8092169	0.380692	0.0236	-2.83189	-3.25885	-0.644393	TNFSF10	tumor necrosis factor superfamily member 10
8070097	0.349396	0.0169	-3.05982	-2.93846	-0.643985	DNAJC28	DnaJ heat shock protein family (Hsp40) member C28
8147375	0.203693	0.00221	-4.55284	-1.0127	-0.642238	DPY19L4	dpy-19 like 4 (C. elegans)
7980923	0.228439	0.00387	-4.11515	-1.53981	-0.641412	TRIP11	thyroid hormone receptor interactor 11
8099834	0.583735	0.126	-1.72246	-4.80917	-0.641315	TLR1	toll like receptor 1
8023646	0.120393	0.000209	-6.68313	1.08986	-0.640852	BCL2	BCL2, apoptosis regulator
8108475	0.199452	0.00184	-4.70064	-0.84231	-0.640193	IGIP	IgA inducing protein
8047459	0.349396	0.017	-3.05253	-2.94864	-0.639443
8150419	0.396627	0.0284	-2.70838	-3.43395	-0.639178	ZMAT4	zinc finger matrin-type 4
8133165	0.501166	0.069	-2.12108	-4.26647	-0.638116
7938049	0.296716	0.00924	-3.47849	-2.36423	-0.637285	OR56B1	olfactory receptor family 56 subfamily B member 1
7918467	0.228299	0.00358	-4.17441	-1.46649	-0.636707	LRIF1	ligand dependent nuclear receptor interacting factor 1
8091097	0.202332	0.00191	-4.66778	-0.87986	-0.636536
8016932	0.609258	0.152	-1.59453	-4.97451	-0.632474	MPO	myeloperoxidase
8093145	0.355451	0.0181	-3.01136	-3.00621	-0.632468	CEP19	centrosomal protein 19
8031646	0.430319	0.0383	-2.50945	-3.71698	-0.631928	ZNF667-AS1	ZNF667 antisense RNA 1 (head to head)
8154392	0.266064	0.00655	-3.72469	-2.03775	-0.631836
8173892	0.182687	0.00132	-4.97604	-0.53503	-0.631039	CHM	CHM, Rab escort protein 1
8040985	0.203693	0.00225	-4.5393	-1.0285	-0.630218	ZNF512	zinc finger protein 512
7923875	0.181354	0.00123	-5.03101	-0.47527	-0.629986	C1orf186	chromosome 1 open reading frame 186
8035855	0.298501	0.0098	-3.43638	-2.42095	-0.628986	ZNF681	zinc finger protein 681
7981183	0.767556	0.395	-0.902594	-5.73379	-0.628016	TCL1A	T-cell leukemia/lymphoma 1A
8093320	0.318183	0.012	-3.29304	-2.6159	-0.627936	ZNF718///ZNF595	zinc finger protein 718///zinc finger protein 595
8086607	0.472558	0.0552	-2.26835	-4.05934	-0.625945	LTF	lactotransferrin
8110616	0.349396	0.017	-3.05407	-2.94649	-0.625762
7907090	0.463682	0.0506	-2.32561	-3.97829	-0.624632
8049471	0.349396	0.0171	-3.05129	-2.95036	-0.623752	ACKR3	atypical chemokine receptor 3
8102232	0.214448	0.00283	-4.35664	-1.24483	-0.622648	LEF1	lymphoid enhancer binding factor 1
7907297	0.228299	0.00369	-4.15223	-1.49386	-0.621682	FMO4	flavin containing monooxygenase 4
8089568	0.278275	0.0075	-3.62754	-2.16546	-0.621066	CD200R1	CD200 receptor 1
8145532	0.200166	0.00186	-4.69148	-0.85275	-0.620874	EPHX2	epoxide hydrolase 2
8027437	0.443783	0.0434	-2.42726	-3.83394	-0.618542
7976523	0.33025	0.0132	-3.22637	-2.70747	-0.61831	TCL6	T-cell leukemia/lymphoma 6 (non-protein coding)
7974387	0.143786	0.000449	-5.93121	0.43074	-0.617785	STYX	serine/threonine/tyrosine interacting protein
7937798	0.604537	0.148	-1.61484	-4.94863	-0.617466
7933092	0.24375	0.00503	-3.91939	-1.78628	-0.617451	ZNF248	zinc finger protein 248
8081537	0.168325	0.000927	-5.27551	-0.21582	-0.617193	TRAT1	T cell receptor associated transmembrane adaptor 1
7910494	0.23906	0.00463	-3.98091	-1.70813	-0.615625	ARV1///ARV1	ARV1 homolog, fatty acid homeostasis modulator///ARV1 homolog, fatty acid homeostasis modulator
8095163	0.156585	0.000602	-5.65907	0.1709	-0.614485	EXOC1	exocyst complex component 1
8008817	0.399364	0.0289	-2.6964	-3.45096	-0.613235
7965060	0.192411	0.00166	-4.78231	-0.74979	-0.613036	BBS10	Bardet-Biedl syndrome 10
8161774	0.203693	0.00202	-4.62543	-0.92853	-0.61235	TRPM6	transient receptor potential cation channel subfamily M member 6
8027685	0.210244	0.0026	-4.42321	-1.16531	-0.611968	ZNF181	zinc finger protein 181
8125959	0.139272	0.000376	-6.09847	0.58466	-0.609073	SLC26A8	solute carrier family 26 member 8
8016285	0.215385	0.00286	-4.34926	-1.2537	-0.60758	ARL17B///ARL17A///NBR2///NBR2	ADP ribosylation factor like GTPase 17B///ADP ribosylation factor like GTPase 17A///neighbor of BRCA1 gene 2 (non-protein coding)///neighbor of BRCA1 gene 2 (non-protein coding)
8141146	0.349024	0.0164	-3.08004	-2.91026	-0.607407
7904693	0.603346	0.145	-1.62777	-4.93209	-0.606816
8036357	0.157839	0.000726	-5.49046	0.0039	-0.606529	ZNF790	zinc finger protein 790
8173917	0.393927	0.027	-2.74296	-3.38486	-0.605828	NAP1L3	nucleosome assembly protein 1 like 3
8008716	0.184298	0.00139	-4.93322	-0.58193	-0.605186	MSX2P1	msh homeobox 2 pseudogene 1
8030860	0.593121	0.136	-1.67156	-4.87561	-0.604594	FPR2	formyl peptide receptor 2
8160016	0.512567	0.074	-2.07501	-4.33074	-0.604308	RANBP6	RAN binding protein 6
7970390	0.311633	0.0112	-3.34135	-2.54989	-0.603126
7946559	0.355451	0.0181	-3.01061	-3.00725	-0.602365	DNAJC25-GNG10///GNG10	DNAJC25-GNG10 readthrough///G protein subunit gamma 10
8040080	0.740997	0.339	-1.02194	-5.62373	-0.601097	RSAD2	radical S-adenosyl methionine domain containing 2
7907655	0.203693	0.00217	-4.56665	-0.99662	-0.600591
8132399	0.338273	0.0141	-3.18344	-2.76671	-0.600452	YAE1D1	Yae1 domain containing 1
8156706	0.349396	0.0171	-3.04925	-2.95322	-0.598031	TMOD1	tropomodulin 1
8097459	0.498438	0.0676	-2.13435	-4.24789	-0.596927
8131539	0.246231	0.00521	-3.89383	-1.81894	-0.59688	TMEM106B	transmembrane protein 106B
7931079	0.225187	0.00324	-4.25279	-1.37044	-0.59606
7997332	0.409028	0.0324	-2.62092	-3.55831	-0.59587	NUDT7	nudix hydrolase 7
8069744	0.369925	0.0211	-2.90767	-3.15187	-0.595559	RWDD2B	RWD domain containing 2B
8162039	0.285186	0.00836	-3.54972	-2.26883	-0.594904	C9orf64	chromosome 9 open reading frame 64
8148978	0.235749	0.00429	-4.03814	-1.63599	-0.594896	ERICH1	glutamate rich 1
7905503	0.458	0.0482	-2.35774	-3.93271	-0.594685	LCE2C	late cornified envelope 2C
8121515	0.356962	0.0185	-2.99723	-3.02601	-0.594588	SLC16A10	solute carrier family 16 member 10
8042519	0.237541	0.00445	-4.01119	-1.66989	-0.593133	PCYOX1	prenylcysteine oxidase 1
8018652	0.246672	0.00526	-3.88557	-1.82951	-0.592978	RNF157	ring finger protein 157
8110112	0.372506	0.0215	-2.89382	-3.1714	-0.592832
7960362	0.25878	0.00607	-3.78037	-1.96521	-0.590905	LOC100128816	ACAH3104
7945058	0.281642	0.00807	-3.5744	-2.23596	-0.590741	FAM118B	family with sequence similarity 118 member B
7969358	0.354169	0.0179	-3.02001	-2.9941	-0.590034
8120215	0.42625	0.0368	-2.53615	-3.67897	-0.589296	PAQR8	progestin and adipoQ receptor family member 8
8083282	0.203693	0.00228	-4.52757	-1.04222	-0.589125	HPS3	HPS3, biogenesis of lysosomal organelles complex 2 subunit 1
8121275	0.40491	0.0307	-2.65522	-3.50951	-0.588718
8103389	0.202332	0.00191	-4.66963	-0.87773	-0.588576	CTSO	cathepsin O
8067842	0.308856	0.0108	-3.36782	-2.51385	-0.588484
8129590	0.437404	0.0407	-2.46916	-3.77433	-0.588094	STX7	syntaxin 7
8169683	0.228439	0.00385	-4.11947	-1.53444	-0.587715	ZBTB33	zinc finger and BTB domain containing 33
7917885	0.210091	0.00259	-4.42599	-1.16201	-0.586272	CNN3	calponin 3
8144699	0.60409	0.146	-1.62204	-4.93942	-0.586253
8112159	0.34137	0.0152	-3.13196	-2.83803	-0.585843	ANKRD55	ankyrin repeat domain 55
8136930	0.295958	0.00918	-3.48316	-2.35794	-0.585221	TAS2R60	taste 2 receptor member 60
8056201	0.297164	0.00963	-3.44912	-2.40377	-0.584515	RBMS1	RNA binding motif single stranded interacting protein 1
8098289	0.310713	0.0111	-3.34903	-2.53943	-0.583409
8121087	0.13741	0.000342	-6.1917	0.66861	-0.581614	PM20D2	peptidase M20 domain containing 2
8151074	0.311633	0.0112	-3.34033	-2.55129	-0.581012	PDE7A	phosphodiesterase 7A
7904695	0.253818	0.00578	-3.81704	-1.9177	-0.57999	SEC22B	SEC22 homolog B, vesicle trafficking protein (gene/pseudogene)
7946089	0.227861	0.00334	-4.22738	-1.40146	-0.578951	TRIM5	tripartite motif containing 5
8154151	0.219444	0.00296	-4.32064	-1.28817	-0.57828	PLPP6	phospholipid phosphatase 6
8140971	0.488689	0.0628	-2.18311	-4.17949	-0.576745	SAMD9L	sterile alpha motif domain containing 9 like
7924758	0.228439	0.00388	-4.11438	-1.54077	-0.575748
7968577	0.183279	0.00136	-4.94559	-0.56835	-0.575563	NBEA	neurobeachin
8124498	0.519258	0.0795	-2.02763	-4.3965	-0.575244	ZNF204P	zinc finger protein 204, pseudogene
7991214	0.510499	0.0732	-2.08255	-4.32023	-0.5744	DET1	de-etiolated homolog 1 (Arabidopsis)
8107066	0.157515	0.000687	-5.53968	0.05313	-0.573503	LNPEP	leucyl and cystinyl aminopeptidase
8166872	0.228439	0.00385	-4.12037	-1.53333	-0.572803
7961173	0.60634	0.15	-1.60477	-4.96149	-0.572567	KLRC4-KLRK1	KLRC4-KLRK1 readthrough
8107520	0.157839	0.000734	-5.48155	-0.00505	-0.572142	TNFAIP8	TNF alpha induced protein 8
8030831	0.317076	0.0119	-3.3006	-2.60555	-0.570966	ZNF175	zinc finger protein 175
7927173	0.228299	0.00364	-4.16326	-1.48024	-0.570359	ZNF485	zinc finger protein 485
8081214	0.760389	0.377	-0.938964	-5.70137	-0.568563	GPR15	G protein-coupled receptor 15
7957242	0.329192	0.0131	-3.23548	-2.69492	-0.567505	ATXN7L3B	ataxin 7 like 3B
8120552	0.239201	0.00475	-3.96217	-1.73186	-0.566184	FAM135A	family with sequence similarity 135 member A
7903753	0.489855	0.0635	-2.17573	-4.18987	-0.565355	ERVK11-1///GSTM2	endogenous retrovirus group K11 member 1///glutathione S-transferase mu 2 (muscle)
8007127	0.57504	0.118	-1.76773	-4.74941	-0.564535	KRTAP9-3	keratin associated protein 9-3
8176276	0.225187	0.00324	-4.2528	-1.37044	-0.564311	ATRX	ATRX, chromatin remodeler
8117239	0.156585	0.000662	-5.57409	0.08731	-0.564202
7902977	0.403731	0.03	-2.67182	-3.4859	-0.56291	KIAA1107	KIAA1107
8009502	0.359721	0.0189	-2.98378	-3.04487	-0.562387	KCNJ2	potassium voltage-gated channel subfamily J member 2
7903308	0.339886	0.0145	-3.16262	-2.79552	-0.562333	TRMT13	tRNA methyltransferase 13 homolog
8126710	0.409028	0.0323	-2.62256	-3.55597	-0.562191	SUPT3H	SPT3 homolog, SAGA and STAGA complex component
7961693	0.360133	0.0192	-2.97209	-3.06126	-0.56054	LDHB	lactate dehydrogenase B
7995697	0.587662	0.129	-1.70575	-4.83107	-0.558713	LPCAT2	lysophosphatidylcholine acyltransferase 2
7943620	0.228439	0.00401	-4.08991	-1.57122	-0.558655	ATM	ATM serine/threonine kinase
8160622	0.20721	0.00237	-4.49495	-1.08048	-0.557675	SMU1	DNA replication regulator and spliceosomal factor
8089519	0.634619	0.184	-1.46397	-5.13701	-0.556723	BTLA	B and T lymphocyte associated
8132830	0.531021	0.0858	-1.97784	-4.4652	-0.556427
8110216	0.495303	0.0662	-2.14829	-4.22838	-0.556299
8123893	0.235749	0.0043	-4.03637	-1.63822	-0.556211	MAK	male germ cell associated kinase
8154394	0.281642	0.00795	-3.58529	-2.22147	-0.555724	SNAPC3	small nuclear RNA activating complex polypeptide 3
8082570	0.312638	0.0114	-3.32895	-2.56681	-0.554996
8029392	0.249554	0.0055	-3.8534	-1.87081	-0.55419	ZNF234	zinc finger protein 234
7986736	0.228299	0.00358	-4.17589	-1.46467	-0.553876	GOLGA6L6///GOLGA6L22///GOLGA6L1	golgin A6 family-like 6///golgin A6 family-like 22///golgin A6 family-like 1
8124691	0.658467	0.214	-1.35638	-5.26532	-0.55384	HCG8	HLA complex group 8
8021081	0.498846	0.0681	-2.12989	-4.25415	-0.553598	SLC14A1	solute carrier family 14 member 1 (Kidd blood group)
7971039	0.209865	0.00256	-4.43427	-1.15218	-0.552	SUPT20H	SPT20 homolog, SAGA complex component
7971239	0.23906	0.00462	-3.98307	-1.7054	-0.55129
8036686	0.475257	0.0569	-2.2477	-4.08852	-0.55114	FBXO17	F-box protein 17
8142120	0.728721	0.316	-1.07423	-5.5723	-0.549485	NAMPT	nicotinamide phosphoribosyltransferase
7972977	0.49228	0.0646	-2.16457	-4.20554	-0.549404
8161288	0.489994	0.0637	-2.17407	-4.1922	-0.549286	CNTNAP3B///CNTNAP3P2///CNTNAP3	contactin associated protein-like 3B///contactin associated protein-like 3 pseudogene 2///contactin associated protein-like 3
8139832	0.341699	0.0154	-3.12197	-2.85191	-0.549168	ZNF117	zinc finger protein 117
7965357	0.203663	0.00196	-4.64781	-0.90277	-0.549016	POC1B-GALNT4///GALNT4	POC1B-GALNT4 readthrough///polypeptide N-acetylgalactosaminyltransferase 4
7902308	0.281642	0.00789	-3.5906	-2.21442	-0.548909	FPGT-TNNI3K///FPGT	FPGT-TNNI3K readthrough///fucose-1-phosphate guanylyltransferase
8001507	0.308856	0.0107	-3.37358	-2.50603	-0.54826	BBS2	Bardet-Biedl syndrome 2
8099826	0.676767	0.237	-1.28551	-5.34671	-0.547721	TLR10	toll like receptor 10
7998129	0.231676	0.00416	-4.06103	-1.6073	-0.54766	POLR3K	RNA polymerase III subunit K
8121578	0.181354	0.00126	-5.01051	-0.4975	-0.547158	NT5DC1	5'-nucleotidase domain containing 1
8083826	0.292657	0.00898	-3.4983	-2.33762	-0.54669	SEC62	SEC62 homolog, preprotein translocation factor
8146268	0.199452	0.00183	-4.70474	-0.83763	-0.546	FNTA	farnesyltransferase, CAAX box, alpha
8155359	0.513489	0.0748	-2.06799	-4.34049	-0.545649	CNTNAP3B///CNTNAP3P2///CNTNAP3	contactin associated protein-like 3B///contactin associated protein-like 3 pseudogene 2///contactin associated protein-like 3
8055135	0.508962	0.072	-2.09337	-4.30515	-0.545076
8028186	0.143943	0.000473	-5.88169	0.38433	-0.544382	ZNF146	zinc finger protein 146
8106962	0.203693	0.00226	-4.53471	-1.03387	-0.542916	ARSK	arylsulfatase family member K
8094911	0.355451	0.0181	-3.01099	-3.00673	-0.54152	ATP10D	ATPase phospholipid transporting 10D (putative)
8135576	0.203693	0.00212	-4.58616	-0.97395	-0.541425	TES	testin LIM domain protein
8118111	0.38955	0.0256	-2.77832	-3.3347	-0.54111	HCP5	HLA complex P5 (non-protein coding)
7972743	0.288659	0.00871	-3.51988	-2.30871	-0.540139
8040576	0.622109	0.167	-1.53104	-5.05439	-0.53995
8155169	0.237541	0.00448	-4.00623	-1.67615	-0.539815	RECK	reversion inducing cysteine rich protein with kazal motifs
7926708	0.308856	0.0108	-3.36932	-2.51182	-0.539119	THNSL1	threonine synthase like 1
8142143	0.240112	0.00481	-3.95234	-1.74434	-0.53801	COG5	component of oligomeric golgi complex 5
8091503	0.336312	0.0138	-3.1997	-2.74425	-0.537291	GPR171	G protein-coupled receptor 171
8171024	0.237541	0.0045	-4.00183	-1.6817	-0.536635
8053648	0.20674	0.00234	-4.50584	-1.06769	-0.536234	KRCC1	lysine rich coiled-coil 1
8038954	0.329192	0.0131	-3.2357	-2.69462	-0.535439	ZNF616	zinc finger protein 616
8170834	0.703498	0.276	-1.17366	-5.46953	-0.535201	TKTL1	transketolase like 1
8037205	0.513888	0.0754	-2.0628	-4.34771	-0.535185	CEACAM1	carcinoembryonic antigen related cell adhesion molecule 1
7957551	0.228299	0.00359	-4.17372	-1.46733	-0.534652	SOCS2	suppressor of cytokine signaling 2
8169249	0.255277	0.00585	-3.80727	-1.93034	-0.534245	MID2	midline 2
7958262	0.271347	0.00683	-3.69447	-2.07732	-0.533462	TCP11L2	t-complex 11 like 2
8155696	0.24375	0.00505	-3.91554	-1.79119	-0.533436	FAM122A///FAM122A	family with sequence similarity 122A///family with sequence similarity 122A
8121734	0.297164	0.00937	-3.46827	-2.37797	-0.533316	ASF1A	anti-silencing function 1A histone chaperone
7989708	0.240112	0.00482	-3.95158	-1.74532	-0.532644	MTFMT	mitochondrial methionyl-tRNA formyltransferase
7986741	0.228299	0.0037	-4.15085	-1.49557	-0.532318	GOLGA6L6///GOLGA6L22///GOLGA6L1	golgin A6 family-like 6///golgin A6 family-like 22///golgin A6 family-like 1
8036813	0.281642	0.00796	-3.58432	-2.22277	-0.532006	ZNF780B	zinc finger protein 780B
8166747	0.290673	0.00889	-3.50576	-2.32762	-0.531845	SYTL5	synaptotagmin like 5
7923119	0.203693	0.00219	-4.55944	-1.00501	-0.531065	ZBTB41	zinc finger and BTB domain containing 41
8170187	0.402522	0.0296	-2.68038	-3.47373	-0.529006	CD40LG	CD40 ligand
7908328	0.271347	0.00683	-3.69481	-2.07687	-0.528976
8074845	0.175281	0.00108	-5.14272	-0.35547	-0.528784	ZNF280B	zinc finger protein 280B
8172379	0.556774	0.103	-1.8595	-4.62656	-0.528252	ZNF630	zinc finger protein 630
7952022	0.631493	0.18	-1.47851	-5.11927	-0.528207	JAML	junction adhesion molecule like
8039054	0.228299	0.00358	-4.17478	-1.46603	-0.527373	ZNF347	zinc finger protein 347
8130608	0.279849	0.00768	-3.6104	-2.18815	-0.527153	LPA	lipoprotein(a)
8175539	0.312638	0.0113	-3.33738	-2.5553	-0.527127	LDOC1	leucine zipper down-regulated in cancer 1
7905051	0.381395	0.0237	-2.82834	-3.26387	-0.526348	PPIAL4C///PPIAL4A///PPIAL4G///PPIA	peptidylprolyl isomerase A like 4C///peptidylprolyl isomerase A like 4A///peptidylprolyl isomerase A like 4G///peptidylprolyl isomerase A
8083445	0.581583	0.124	-1.73129	-4.79755	-0.526069
8007917	0.532731	0.0865	-1.97228	-4.47284	-0.525146
7921873	0.272948	0.00693	-3.68412	-2.09089	-0.525062	FCGR3B///FCGR3A	Fc fragment of IgG receptor IIIb///Fc fragment of IgG receptor IIIa
8129067	0.203693	0.00198	-4.64124	-0.91032	-0.524979
7902439	0.297164	0.00956	-3.45398	-2.39721	-0.52403
8087374	0.203693	0.00222	-4.54671	-1.01984	-0.523996	C3orf62	chromosome 3 open reading frame 62
8116655	0.337441	0.0139	-3.1922	-2.75461	-0.523768	PSMG4	proteasome assembly chaperone 4
7942613	0.313957	0.0116	-3.31788	-2.58191	-0.523172	DGAT2	diacylglycerol O-acyltransferase 2
7930341	0.393927	0.0268	-2.74567	-3.381	-0.523023	SORCS3	sortilin related VPS10 domain containing receptor 3
7938078	0.274811	0.00707	-3.66953	-2.11009	-0.521675	C11orf42	chromosome 11 open reading frame 42
7986598	0.23906	0.00473	-3.96522	-1.728	-0.521659	GOLGA6L6///GOLGA6L22///GOLGA6L1	golgin A6 family-like 6///golgin A6 family-like 22///golgin A6 family-like 1
8140752	0.594886	0.137	-1.66647	-4.88221	-0.521089	ABCB4	ATP binding cassette subfamily B member 4
8084810	0.413493	0.0337	-2.59437	-3.59609	-0.519971
8022009	0.154083	0.000582	-5.69086	0.20186	-0.519948	METTL4	methyltransferase like 4
7937709	0.247912	0.00532	-3.87708	-1.8404	-0.519686	KRTAP5-6	keratin associated protein 5-6
7919162	0.393927	0.0267	-2.74976	-3.3752	-0.519681	PPIAL4C///PPIAL4A///PPIAL4G///PPIA	peptidylprolyl isomerase A like 4C///peptidylprolyl isomerase A like 4A///peptidylprolyl isomerase A like 4G///peptidylprolyl isomerase A
8168375	0.288659	0.00862	-3.52762	-2.29835	-0.519505	DMRTC1B///DMRTC1	DMRT like family C1B///DMRT like family C1
8085062	0.613189	0.156	-1.5779	-4.99559	-0.519191	IL5RA	interleukin 5 receptor subunit alpha
8137232	0.358186	0.0187	-2.99015	-3.03593	-0.518244	GIMAP8	GTPase, IMAP family member 8
7985166	0.349672	0.0172	-3.04674	-2.95672	-0.517101	IREB2	iron responsive element binding protein 2
7962083	0.191539	0.00161	-4.80748	-0.72152	-0.51709
8084794	0.546298	0.0963	-1.90073	-4.57068	-0.517	IL1RAP	interleukin 1 receptor accessory protein
8089295	0.619124	0.16	-1.55749	-5.0213	-0.516735
8027674	0.212699	0.00279	-4.36725	-1.23211	-0.516173	ZNF302	zinc finger protein 302
8106141	0.515721	0.0768	-2.05029	-4.36508	-0.516011	FCHO2	FCH domain only 2
8154733	0.203663	0.00196	-4.64999	-0.90026	-0.515685	ACO1	aconitase 1
8155414	0.527086	0.0842	-1.98961	-4.44901	-0.515062	LOC102725104///LOC101059935///ANKRD20A8P	putative ankyrin repeat domain-containing protein 20A12 pseudogene///ankyrin repeat domain-containing protein 18A-like///ankyrin repeat domain 20 family member A8, pseudogene
8125445	0.600826	0.142	-1.64064	-4.91556	-0.514681
7970793	0.271347	0.00681	-3.6971	-2.07386	-0.514531	SLC46A3///SLC46A3	solute carrier family 46 member 3///solute carrier family 46 member 3
8009253	0.228299	0.00363	-4.16473	-1.47842	-0.513619
8027304	0.271113	0.00677	-3.7011	-2.06862	-0.513393	ZNF493	zinc finger protein 493
7924491	0.263683	0.00645	-3.73657	-2.02222	-0.513092	AIDA	axin interactor, dorsalization associated
8136645	0.700417	0.271	-1.18937	-5.45272	-0.512988	TAS2R4	taste 2 receptor member 4
7971922	0.458	0.0483	-2.35686	-3.93396	-0.512875	PCDH9	protocadherin 9
8121193	0.208596	0.0025	-4.45546	-1.12707	-0.512668	KLHL32	kelch like family member 32
8104601	0.374613	0.0222	-2.87263	-3.2013	-0.511975	BASP1	brain abundant membrane attached signal protein 1
7969794	0.654513	0.209	-1.37411	-5.24457	-0.511521	LOC100132099	FRSS1829
8043347	0.203693	0.00207	-4.60519	-0.9519	-0.509368
7944718	0.503952	0.07	-2.11184	-4.27938	-0.508911
8035779	0.283626	0.0082	-3.5629	-2.25127	-0.508813	ZNF626	zinc finger protein 626
8116610	0.209865	0.00257	-4.4335	-1.15309	-0.508286	NQO2	NAD(P)H quinone dehydrogenase 2
7949931	0.172845	0.000976	-5.23097	-0.26232	-0.508089	KMT5B	lysine methyltransferase 5B
8010768	0.42625	0.0367	-2.53703	-3.67773	-0.507468
8174226	0.574275	0.115	-1.78097	-4.73182	-0.507358
8113358	0.468307	0.0533	-2.29072	-4.0277	-0.507196	ST8SIA4	ST8 alpha-N-acetyl-neuraminide alpha-2,8-sialyltransferase 4
8149629	0.493909	0.0655	-2.1555	-4.21827	-0.507194	GFRA2	GDNF family receptor alpha 2
8123463	0.225585	0.00325	-4.24935	-1.37464	-0.506569	C6orf120	chromosome 6 open reading frame 120
7979811	0.45314	0.0465	-2.38102	-3.89966	-0.50639
8147172	0.281642	0.0079	-3.58971	-2.2156	-0.506275	CPNE3	copine 3
8145766	0.327477	0.0128	-3.24962	-2.67546	-0.506124	NRG1	neuregulin 1
8120967	0.43629	0.0404	-2.47405	-3.76738	-0.505899	NT5E	5'-nucleotidase ecto
8097813	0.464725	0.0516	-2.31273	-3.99654	-0.50489	ARFIP1	ADP ribosylation factor interacting protein 1
7987361	0.304051	0.0101	-3.4135	-2.45189	-0.504626	ZNF770	zinc finger protein 770
7929541	0.23906	0.00468	-3.97245	-1.71884	-0.50442	CC2D2B	coiled-coil and C2 domain containing 2B
8046502	0.337441	0.0139	-3.19202	-2.75486	-0.503773	SCRN3	secernin 3
7910948	0.278275	0.00752	-3.6256	-2.16803	-0.503103
8161384	0.535002	0.0884	-1.95805	-4.49238	-0.502924	LOC102725104///LOC101059935///ANKRD20A8P	putative ankyrin repeat domain-containing protein 20A12 pseudogene///ankyrin repeat domain-containing protein 18A-like///ankyrin repeat domain 20 family member A8, pseudogene
8109194	0.175281	0.0011	-5.12525	-0.37406	-0.501683	SLC26A2	solute carrier family 26 member 2
8130408	0.203693	0.00215	-4.57374	-0.98837	-0.501355	IPCEF1///CNKSR3	interaction protein for cytohesin exchange factors 1///CNKSR family member 3
8157233	0.385657	0.0249	-2.79604	-3.3096	-0.500669	HSDL2	hydroxysteroid dehydrogenase like 2
8100964	0.356316	0.0182	-3.00708	-3.01221	-0.500486
7955156	0.203693	0.0022	-4.5539	-1.01147	-0.50036	CCDC65	coiled-coil domain containing 65
8140878	0.344371	0.0157	-3.10676	-2.87305	-0.500088	KRIT1	KRIT1, ankyrin repeat containing
8007794	0.240334	0.00489	-3.94067	-1.75918	-0.500009	ARL17B///ARL17A///NBR2///NBR2	ADP ribosylation factor like GTPase 17B///ADP ribosylation factor like GTPase 17A///neighbor of BRCA1 gene 2 (non-protein coding)///neighbor of BRCA1 gene 2 (non-protein coding)
8100746	0.349396	0.0168	-3.06164	-2.93592	-0.499045	UGT2B17///UGT2B15	UDP glucuronosyltransferase family 2 member B17///UDP glucuronosyltransferase family 2 member B15
8144810	0.42625	0.0367	-2.53726	-3.6774	-0.497422
8155591	0.62994	0.178	-1.48808	-5.10754	-0.497026	LOC102725104///LOC101059935///ANKRD20A8P	putative ankyrin repeat domain-containing protein 20A12 pseudogene///ankyrin repeat domain-containing protein 18A-like///ankyrin repeat domain 20 family member A8, pseudogene
8100737	0.350251	0.0174	-3.03939	-2.96699	-0.496636	UGT2B17///UGT2B15	UDP glucuronosyltransferase family 2 member B17///UDP glucuronosyltransferase family 2 member B15
8070629	0.34137	0.0153	-3.12485	-2.8479	-0.496533	ERVH48-1	endogenous retrovirus group 48 member 1
8047736	0.519754	0.0799	-2.02441	-4.40095	-0.496247
7951497	0.276214	0.00725	-3.65157	-2.13374	-0.495951	NPAT	nuclear protein, coactivator of histone transcription
8128698	0.339886	0.0147	-3.15489	-2.80623	-0.49592	SESN1	sestrin 1
8037001	0.585222	0.127	-1.7157	-4.81804	-0.495781
7964347	0.429573	0.0379	-2.51655	-3.70688	-0.495696	NEMP1	nuclear envelope integral membrane protein 1
8085579	0.59639	0.139	-1.65767	-4.89359	-0.495255
7933228	0.190417	0.00155	-4.83992	-0.68524	-0.495157	2022-03-08	membrane associated ring-CH-type finger 8
7971723	0.25878	0.00608	-3.77965	-1.96614	-0.494544	LINC00282	long intergenic non-protein coding RNA 282
8116904	0.423532	0.0357	-2.55551	-3.65141	-0.494478	ELOVL2-AS1	ELOVL2 antisense RNA 1
7980096	0.484006	0.0612	-2.20054	-4.15499	-0.494425	ALDH6A1	aldehyde dehydrogenase 6 family member A1
7992811	0.378844	0.0234	-2.83843	-3.24961	-0.493276	MMP25	matrix metallopeptidase 25
8169580	0.603894	0.145	-1.6245	-4.93628	-0.493261	IL13RA1	interleukin 13 receptor subunit alpha 1
8154225	0.538426	0.0917	-1.93356	-4.52593	-0.493074
8036304	0.281642	0.00781	-3.59834	-2.20415	-0.492405	ZFP14	ZFP14 zinc finger protein
8065569	0.387605	0.0253	-2.78644	-3.3232	-0.491727	BCL2L1	BCL2 like 1
7974653	0.278878	0.0076	-3.61761	-2.17861	-0.491505	KIAA0586	KIAA0586
8100893	0.24375	0.00503	-3.91885	-1.78697	-0.491343	COX18	COX18, cytochrome c oxidase assembly factor
8148276	0.313444	0.0115	-3.3236	-2.5741	-0.490591	ZNF572	zinc finger protein 572
8155460	0.544859	0.0954	-1.90693	-4.56225	-0.490098	CNTNAP3B///CNTNAP3P2///CNTNAP3	contactin associated protein-like 3B///contactin associated protein-like 3 pseudogene 2///contactin associated protein-like 3
8069142	0.483356	0.061	-2.20214	-4.15273	-0.489822	KRTAP10-4	keratin associated protein 10-4
7926979	0.50039	0.0686	-2.12492	-4.26109	-0.489555
8131441	0.493156	0.0653	-2.15776	-4.21509	-0.489343	LOC100419773	zinc finger protein 33B pseudogene
8139113	0.364767	0.0201	-2.93889	-3.10792	-0.489079
7989932	0.222121	0.00308	-4.29024	-1.32493	-0.489075
8063437	0.383682	0.0242	-2.8147	-3.28318	-0.488794	TSHZ2	teashirt zinc finger homeobox 2
7899829	0.402522	0.0296	-2.67946	-3.47504	-0.488672	S100PBP	S100P binding protein
8151629	0.433195	0.0393	-2.49154	-3.74249	-0.488534	REXO1L1P	REX1, RNA exonuclease 1 homolog-like 1, pseudogene
7903908	0.233075	0.00421	-4.05151	-1.61922	-0.488457	CEPT1	choline/ethanolamine phosphotransferase 1
8024056	0.586732	0.128	-1.70985	-4.8257	-0.488436	ELANE	elastase, neutrophil expressed
8159838	0.314339	0.0116	-3.31606	-2.5844	-0.488414	C9orf66	chromosome 9 open reading frame 66
8065122	0.338273	0.0141	-3.18395	-2.76601	-0.488169
8135271	0.42801	0.0372	-2.52931	-3.68872	-0.487853
7902965	0.409028	0.0322	-2.62337	-3.55483	-0.487843	BTBD8	BTB domain containing 8
7904478	0.573597	0.114	-1.79082	-4.71871	-0.487709	LINC00328	long intergenic non-protein coding RNA 328
8085283	0.393151	0.0261	-2.7645	-3.35429	-0.487705	FANCD2OS	FANCD2 opposite strand
7981425	0.374239	0.0221	-2.87616	-3.19631	-0.487679
8088219	0.208553	0.00245	-4.46894	-1.11114	-0.487448	FAM208A	family with sequence similarity 208 member A
7976080	0.544349	0.0952	-1.90843	-4.5602	-0.487389	GPR65	G protein-coupled receptor 65
8125919	0.417692	0.0346	-2.5762	-3.62196	-0.48721	FKBP5///LOC285847///FKBP5	FK506 binding protein 5///uncharacterized LOC285847///FK506 binding protein 5
8151572	0.480967	0.0594	-2.21993	-4.12768	-0.4872	SNX16	sorting nexin 16
8090639	0.411984	0.0329	-2.61031	-3.5734	-0.486718	PIK3R4	phosphoinositide-3-kinase regulatory subunit 4
8157123	0.260603	0.00624	-3.76079	-1.99066	-0.486015
8072757	0.692457	0.258	-1.22541	-5.41361	-0.48597	CSF2RB	colony stimulating factor 2 receptor beta common subunit
8103622	0.34137	0.0149	-3.14239	-2.82356	-0.485619	CBR4	carbonyl reductase 4
8092933	0.248893	0.00542	-3.864	-1.85719	-0.485258	ACAP2	ArfGAP with coiled-coil, ankyrin repeat and PH domains 2
8029368	0.191539	0.0016	-4.81366	-0.71459	-0.485191	ZNF284	zinc finger protein 284
8174103	0.61172	0.154	-1.58456	-4.98715	-0.485129	GK3P///GK	glycerol kinase 3 pseudogene///glycerol kinase
7975406	0.228439	0.00387	-4.11501	-1.53998	-0.485046	ADAM21	ADAM metallopeptidase domain 21
7945169	0.311633	0.0112	-3.34271	-2.54804	-0.484376	TMEM45B	transmembrane protein 45B
7942820	0.24375	0.00505	-3.91614	-1.79043	-0.484233
8068375	0.243906	0.0051	-3.9085	-1.80019	-0.483948	SMIM11A	small integral membrane protein 11A
7947147	0.175281	0.00109	-5.13498	-0.36369	-0.483488	SVIP	small VCP interacting protein
8108744	0.378844	0.0234	-2.8378	-3.2505	-0.483406	PCDHB14	protocadherin beta 14
8119161	0.39242	0.026	-2.76695	-3.35082	-0.482635	PIM1	Pim-1 proto-oncogene, serine/threonine kinase
8024038	0.496736	0.0668	-2.14235	-4.2367	-0.482621	AZU1	azurocidin 1
7933947	0.313835	0.0116	-3.31968	-2.57947	-0.482527	HERC4	HECT and RLD domain containing E3 ubiquitin protein ligase 4
8000897	0.396007	0.0283	-2.71018	-3.43139	-0.4825
7934706	0.567488	0.111	-1.80925	-4.69409	-0.482448
8155540	0.588096	0.13	-1.70023	-4.83828	-0.48214	CNTNAP3B///CNTNAP3P2///CNTNAP3	contactin associated protein-like 3B///contactin associated protein-like 3 pseudogene 2///contactin associated protein-like 3
7934717	0.567252	0.11	-1.8101	-4.69296	-0.482019
7936925	0.285186	0.00833	-3.55231	-2.26538	-0.481998	FLJ37035	uncharacterized LOC399821
8108847	0.308856	0.0108	-3.3675	-2.51429	-0.48191	RNF14	ring finger protein 14
8146118	0.387605	0.0252	-2.78703	-3.32236	-0.481854
7964596	0.406491	0.0311	-2.64828	-3.51938	-0.481851
8041273	0.438662	0.0422	-2.44506	-3.80862	-0.481825	YIPF4	Yip1 domain family member 4
8056113	0.24375	0.00506	-3.91495	-1.79195	-0.481067	LY75-CD302///LY75	LY75-CD302 readthrough///lymphocyte antigen 75
7954810	0.721367	0.307	-1.09587	-5.55048	-0.480829	LRRK2	leucine rich repeat kinase 2
7987369	0.297164	0.00948	-3.46001	-2.38908	-0.480581	DPH6	diphthamine biosynthesis 6
8099912	0.597975	0.14	-1.65117	-4.90199	-0.479845	SMIM14	small integral membrane protein 14
8031669	0.309155	0.0109	-3.36106	-2.52305	-0.479743	ZNF470	zinc finger protein 470
8176253	0.23906	0.00467	-3.97519	-1.71537	-0.479521
8149749	0.341856	0.0155	-3.11902	-2.85601	-0.479326	TNFRSF10D	TNF receptor superfamily member 10d
7964271	0.360133	0.0191	-2.97519	-3.05691	-0.479046	PRIM1	primase (DNA) subunit 1
8140668	0.426098	0.0365	-2.54173	-3.67103	-0.478328	SEMA3A	semaphorin 3A
7966356	0.626843	0.174	-1.50376	-5.08823	-0.478082	HVCN1	hydrogen voltage gated channel 1
7950447	0.645487	0.198	-1.41289	-5.19861	-0.477896	XRRA1	X-ray radiation resistance associated 1
8090416	0.408718	0.0322	-2.62462	-3.55304	-0.477415
8108180	0.705845	0.282	-1.15972	-5.48431	-0.477132
8159977	0.237541	0.00452	-3.99825	-1.68622	-0.477105	RLN2	relaxin 2
8129379	0.430041	0.0381	-2.5132	-3.71164	-0.476989	ECHDC1	ethylmalonyl-CoA decarboxylase 1
8017619	0.461178	0.0499	-2.33455	-3.96562	-0.476795	PECAM1	platelet and endothelial cell adhesion molecule 1
7980003	0.392239	0.026	-2.76784	-3.34955	-0.47675
7980906	0.467231	0.0529	-2.29635	-4.01973	-0.476748
7902306	0.295268	0.00911	-3.48799	-2.35145	-0.476658
7978838	0.253575	0.00575	-3.82094	-1.91267	-0.476418	DNAAF2	dynein axonemal assembly factor 2
8131666	0.297164	0.00946	-3.4617	-2.38681	-0.476388	ITGB8	integrin subunit beta 8
7951144	0.290144	0.00885	-3.50845	-2.32401	-0.476341	CCDC82	coiled-coil domain containing 82
8167601	0.191539	0.00161	-4.80762	-0.72136	-0.476113	USP27X	ubiquitin specific peptidase 27, X-linked
8161460	0.586732	0.128	-1.70953	-4.82612	-0.475551	CNTNAP3B///CNTNAP3P2///CNTNAP3	contactin associated protein-like 3B///contactin associated protein-like 3 pseudogene 2///contactin associated protein-like 3
8064967	0.349396	0.0167	-3.06775	-2.92739	-0.474679	MKKS	McKusick-Kaufman syndrome
7973840	0.276214	0.00724	-3.65303	-2.13182	-0.474579	ARHGAP5	Rho GTPase activating protein 5
8088458	0.578678	0.12	-1.75412	-4.76743	-0.474159	FHIT	fragile histidine triad
8131813	0.587934	0.129	-1.70407	-4.83326	-0.474123
8054166	0.357131	0.0186	-2.99455	-3.02976	-0.47404	TSGA10///TSGA10	testis specific 10///testis specific 10
8142270	0.429975	0.038	-2.51479	-3.70939	-0.473405	NRCAM	neuronal cell adhesion molecule
8060325	0.344363	0.0157	-3.10825	-2.87098	-0.473294	DEFB132	defensin beta 132
7965956	0.225187	0.00323	-4.25462	-1.36821	-0.472934	NFYB	nuclear transcription factor Y subunit beta
8103244	0.364177	0.02	-2.94501	-3.09932	-0.472567	RNF175	ring finger protein 175
8087739	0.626404	0.172	-1.5101	-5.0804	-0.472376	CISH	cytokine inducible SH2 containing protein
7962590	0.341699	0.0154	-3.12282	-2.85072	-0.472187	RPAP3	RNA polymerase II associated protein 3
8145795	0.310713	0.0111	-3.34735	-2.54172	-0.47203
7977480	0.228299	0.00364	-4.16331	-1.48018	-0.471741
7951131	0.62946	0.176	-1.49354	-5.10083	-0.471691
7976554	0.832129	0.523	-0.669764	-5.91597	-0.471435	LOC100133207	uncharacterized LOC100133207
7947027	0.305923	0.0104	-3.39424	-2.47798	-0.471371	UEVLD	UEV and lactate/malate dehyrogenase domains
7965436	0.413493	0.0336	-2.59686	-3.59255	-0.471147	EEA1	early endosome antigen 1
8166607	0.567207	0.11	-1.81054	-4.69238	-0.470924
8121429	0.389088	0.0255	-2.78112	-3.33074	-0.470622	FIG4	FIG4 phosphoinositide 5-phosphatase
7956279	0.277182	0.00742	-3.63522	-2.15532	-0.470556
8113214	0.42801	0.0372	-2.52892	-3.68927	-0.47038	GLRX	glutaredoxin
7927267	0.305788	0.0103	-3.39832	-2.47245	-0.470317	FAM35DP///FAM35BP///FAM35A	family with sequence similarity 35, member A pseudogene///family with sequence similarity 35, member A pseudogene///family with sequence similarity 35 member A
8120247	0.465074	0.0517	-2.31182	-3.99783	-0.469272	LOC100287869	uncharacterized LOC100287869
7992887	0.248542	0.00538	-3.86932	-1.85036	-0.468748	ZNF75A	zinc finger protein 75a
7980742	0.297164	0.00964	-3.44853	-2.40457	-0.46839	LOC283588	uncharacterized LOC283588
8128247	0.393853	0.0265	-2.75318	-3.37036	-0.468379	BACH2	BTB domain and CNC homolog 2
8093104	0.591967	0.134	-1.67905	-4.86588	-0.467695	TM4SF19-TCTEX1D2///TM4SF19	TM4SF19-TCTEX1D2 readthrough (NMD candidate)///transmembrane 4 L six family member 19
7965565	0.403095	0.0299	-2.67436	-3.48229	-0.467684	USP44	ubiquitin specific peptidase 44
7961285	0.42801	0.0372	-2.52931	-3.68871	-0.467027	TAS2R20	taste 2 receptor member 20
7952810	0.574852	0.117	-1.77157	-4.74432	-0.466668	IGSF9B	immunoglobulin superfamily member 9B
7965429	0.276214	0.00725	-3.65131	-2.13408	-0.466439
7922250	0.203693	0.00211	-4.58759	-0.97229	-0.4664	SCYL3	SCY1 like pseudokinase 3
8174288	0.402522	0.0296	-2.67933	-3.47522	-0.465753	SLC25A53	solute carrier family 25 member 53
8168461	0.408068	0.0319	-2.63108	-3.54384	-0.465603
7973850	0.443039	0.0432	-2.42907	-3.83137	-0.465576	AKAP6	A-kinase anchoring protein 6
7980940	0.288659	0.00865	-3.52488	-2.30202	-0.465521	ATXN3///ATXN8///ATXN3	ataxin 3///ataxin 8///ataxin 3
7922474	0.619674	0.162	-1.54969	-5.03109	-0.46547	KIAA0040	KIAA0040
8156126	0.228299	0.00368	-4.15349	-1.49231	-0.465112	RMI1	RecQ mediated genome instability 1
8011823	0.580469	0.122	-1.74148	-4.78414	-0.465085	ZNF594	zinc finger protein 594
8017499	0.417967	0.0347	-2.57548	-3.62298	-0.465002	CSHL1	chorionic somatomammotropin hormone like 1
8113120	0.663055	0.221	-1.33588	-5.28914	-0.464907
8165707	0.663855	0.221	-1.33386	-5.29147	-0.464554
7967863	0.394442	0.028	-2.71824	-3.41995	-0.46433	ZNF605	zinc finger protein 605
7938816	0.460081	0.0494	-2.34089	-3.95662	-0.463961	ZDHHC13	zinc finger DHHC-type containing 13
7961249	0.304341	0.0102	-3.41123	-2.45497	-0.463878	TAS2R10	taste 2 receptor member 10
8098611	0.42801	0.0372	-2.52938	-3.68862	-0.463672	TLR3	toll like receptor 3
8157524	0.678809	0.239	-1.27942	-5.35358	-0.463494	TLR4	toll like receptor 4
7994102	0.386556	0.0251	-2.79155	-3.31595	-0.463392	DCTN5	dynactin subunit 5
7996759	0.60409	0.147	-1.61818	-4.94437	-0.463323
8051028	0.566467	0.109	-1.81655	-4.68433	-0.462539
7899029	0.34137	0.015	-3.13929	-2.82786	-0.462192	MAN1C1	mannosidase alpha class 1C member 1
8084382	0.445941	0.044	-2.41814	-3.84691	-0.46155	VWA5B2	von Willebrand factor A domain containing 5B2
8170576	0.377456	0.023	-2.84905	-3.23459	-0.461368	CSAG1	chondrosarcoma associated gene 1
8150881	0.349767	0.0173	-3.04129	-2.96434	-0.461074	PLAG1	PLAG1 zinc finger
8169709	0.393927	0.027	-2.74271	-3.3852	-0.460634	GLRX5	glutaredoxin 5
8173217	0.222452	0.00311	-4.28383	-1.3327	-0.460497	ARHGEF9	Cdc42 guanine nucleotide exchange factor 9
7952305	0.383682	0.0243	-2.81343	-3.28497	-0.460483	BMPR1A	bone morphogenetic protein receptor type 1A
8176284	0.411984	0.0329	-2.6102	-3.57356	-0.460418
7903239	0.34137	0.0152	-3.12883	-2.84238	-0.46006	AGL	amylo-alpha-1, 6-glucosidase, 4-alpha-glucanotransferase
8111136	0.273594	0.00701	-3.67649	-2.10093	-0.459816	FAM134B	family with sequence similarity 134 member B
8017235	0.228439	0.00402	-4.08799	-1.57362	-0.458932	APPBP2	amyloid beta precursor protein binding protein 2
8064866	0.394442	0.0279	-2.71974	-3.41782	-0.458926	LOC643406///LINC00654	uncharacterized LOC643406///long intergenic non-protein coding RNA 654
7970569	0.356962	0.0184	-3.00113	-3.02054	-0.458834	SACS	sacsin molecular chaperone
8107100	0.263017	0.00635	-3.74779	-2.00758	-0.458802	RGMB	repulsive guidance molecule family member b
7922309	0.438385	0.0421	-2.44693	-3.80597	-0.458605	VAMP4	vesicle associated membrane protein 4
7977933	0.203693	0.00202	-4.62591	-0.92798	-0.458367	SLC7A8	solute carrier family 7 member 8
8050656	0.20721	0.00239	-4.48972	-1.08664	-0.458131
8041206	0.365199	0.0203	-2.93333	-3.11574	-0.457283	LBH	limb bud and heart development
8039645	0.385004	0.0248	-2.79954	-3.30464	-0.456794	ZNF772	zinc finger protein 772
8051464	0.317624	0.0119	-3.2982	-2.60883	-0.456758	HEATR5B	HEAT repeat containing 5B
8168366	0.251703	0.00557	-3.84362	-1.88341	-0.456629	PIN4	peptidylprolyl cis/trans isomerase, NIMA-interacting 4
7945979	0.339886	0.0147	-3.15489	-2.80623	-0.456369	TRIM68	tripartite motif containing 68
7902023	0.393151	0.0262	-2.76117	-3.35902	-0.456263	RAVER2	ribonucleoprotein, PTB binding 2
8088371	0.361568	0.0195	-2.95942	-3.07906	-0.456131	DNASE1L3	deoxyribonuclease 1 like 3
8089299	0.281642	0.008	-3.58062	-2.22768	-0.455693	CD47	CD47 molecule
8079401	0.329192	0.013	-3.23692	-2.69294	-0.455629	CCR5	C-C motif chemokine receptor 5 (gene/pseudogene)
7979565	0.349024	0.0164	-3.07934	-2.91123	-0.455541	WDR89	WD repeat domain 89
8106303	0.227861	0.00335	-4.22696	-1.40198	-0.45554	POLK	DNA polymerase kappa
8042119	0.373916	0.022	-2.87927	-3.19192	-0.455456	PAPOLG	poly(A) polymerase gamma
8114861	0.339886	0.0146	-3.15743	-2.8027	-0.455186	LARS	leucyl-tRNA synthetase
8051926	0.228439	0.00388	-4.11361	-1.54173	-0.454985
7969153	0.465209	0.0522	-2.30549	-4.00679	-0.454186	KCNRG///TRIM13	potassium channel regulator///tripartite motif containing 13
7929047	0.756766	0.371	-0.951487	-5.68997	-0.454145	IFIT2	interferon induced protein with tetratricopeptide repeats 2
7963750	0.570196	0.112	-1.80083	-4.70536	-0.453813	CBX5	chromobox 5
8097903	0.489994	0.0637	-2.17417	-4.19206	-0.453262	TLR2	toll like receptor 2
7945418	0.584505	0.127	-1.71822	-4.81473	-0.453209
7918857	0.297164	0.00939	-3.46669	-2.38009	-0.453107	TSPAN2	tetraspanin 2
7978801	0.235749	0.0043	-4.03596	-1.63874	-0.453039	MDGA2	MAM domain containing glycosylphosphatidylinositol anchor 2
8035795	0.292793	0.009	-3.49717	-2.33914	-0.452768	ZNF626	zinc finger protein 626
8004081	0.271347	0.00681	-3.69721	-2.07372	-0.452493	ZFP3	ZFP3 zinc finger protein
8103563	0.377456	0.0229	-2.85097	-3.23188	-0.452321	DDX60	DEXD/H-box helicase 60
8112439	0.354169	0.0179	-3.02066	-2.99319	-0.451298	CCDC125	coiled-coil domain containing 125
7945991	0.408024	0.0317	-2.63455	-3.53891	-0.451208	OR51E2	olfactory receptor family 51 subfamily E member 2
8102247	0.551058	0.0989	-1.8834	-4.59422	-0.451124	RPL34-AS1	RPL34 antisense RNA 1 (head to head)
8177628	0.394014	0.0276	-2.7259	-3.40907	-0.450653	CCDC125	coiled-coil domain containing 125
7919407	0.372992	0.0217	-2.88755	-3.18024	-0.450528	PPIAL4C///PPIAL4A///PPIAL4G///PPIA	peptidylprolyl isomerase A like 4C///peptidylprolyl isomerase A like 4A///peptidylprolyl isomerase A like 4G///peptidylprolyl isomerase A
7960320	0.393927	0.0273	-2.73523	-3.39583	-0.450471	DCP1B	decapping mRNA 1B
8020352	0.499464	0.0683	-2.12765	-4.25727	-0.450137
8095773	0.399197	0.0288	-2.69843	-3.44808	-0.449806	USO1	USO1 vesicle transport factor
7946569	0.532731	0.0865	-1.97206	-4.47315	-0.449317	RNF141	ring finger protein 141
7976642	0.402416	0.0295	-2.68291	-3.47014	-0.449069	ERVH-4	endogenous retrovirus group H member 4
7939897	0.472567	0.0556	-2.26302	-4.06687	-0.448929	LOC101060256	tripartite motif-containing protein 51-like
7993453	0.278275	0.00751	-3.62631	-2.1671	-0.448803	MPV17L	MPV17 mitochondrial inner membrane protein like
8113881	0.311633	0.0112	-3.34072	-2.55075	-0.447739	RAPGEF6	Rap guanine nucleotide exchange factor 6
7928671	0.403731	0.03	-2.67111	-3.48692	-0.44733	TMEM254	transmembrane protein 254
8156826	0.237541	0.00442	-4.01562	-1.66432	-0.447327	TGFBR1	transforming growth factor beta receptor 1
8085716	0.450968	0.0456	-2.39458	-3.88039	-0.44719	SATB1	SATB homeobox 1
7903389	0.633551	0.182	-1.47014	-5.1295	-0.447114
8084092	0.349989	0.0173	-3.04038	-2.96561	-0.44648	NDUFB5	NADH:ubiquinone oxidoreductase subunit B5
7991323	0.456736	0.0478	-2.36324	-3.9249	-0.44645	PEX11A	peroxisomal biogenesis factor 11 alpha
7943231	0.488689	0.0627	-2.18432	-4.1778	-0.446331	ANKRD49	ankyrin repeat domain 49
8164013	0.419331	0.0349	-2.57021	-3.63049	-0.44623	STRBP	spermatid perinuclear RNA binding protein
8046084	0.433291	0.0394	-2.49035	-3.74419	-0.446174
8027254	0.247717	0.0053	-3.88005	-1.83659	-0.446114	ZNF90	zinc finger protein 90
8036373	0.263274	0.00642	-3.73976	-2.01805	-0.445529	ZNF585A	zinc finger protein 585A
8128356	0.285108	0.00828	-3.55661	-2.25964	-0.445412	FBXL4	F-box and leucine rich repeat protein 4
7918359	0.253406	0.00564	-3.83395	-1.89587	-0.44524	AMIGO1	adhesion molecule with Ig like domain 1
7929562	0.393927	0.0274	-2.73076	-3.40216	-0.444587	ZNF518A	zinc finger protein 518A
7966301	0.365944	0.0204	-2.92977	-3.12075	-0.444391	ANAPC7	anaphase promoting complex subunit 7
7974689	0.535002	0.0884	-1.95804	-4.4924	-0.444041	DACT1	dishevelled binding antagonist of beta catenin 1
8093298	0.349024	0.0164	-3.07804	-2.91304	-0.443808	CCR5	C-C motif chemokine receptor 5 (gene/pseudogene)
7905444	0.335872	0.0137	-3.20224	-2.74074	-0.443709	SNX27	sorting nexin family member 27
8089559	0.221055	0.00305	-4.29947	-1.31376	-0.443595	CD200R1L	CD200 receptor 1 like
7954021	0.228299	0.00338	-4.2197	-1.41086	-0.443458	CREBL2	cAMP responsive element binding protein like 2
7979355	0.302138	0.01	-3.42117	-2.44151	-0.443229
8104912	0.349396	0.0166	-3.06945	-2.92502	-0.443196	SKP2	S-phase kinase-associated protein 2, E3 ubiquitin protein ligase
7929072	0.586732	0.128	-1.70928	-4.82644	-0.443111	IFIT5	interferon induced protein with tetratricopeptide repeats 5
8052416	0.339886	0.0144	-3.16618	-2.7906	-0.443026
7903414	0.589028	0.132	-1.69049	-4.85099	-0.442993	AMY2B///AMY2A///AMY1C///AMY1B///AMY1A	amylase, alpha 2B (pancreatic)///amylase, alpha 2A (pancreatic)///amylase, alpha 1C (salivary)///amylase, alpha 1B (salivary)///amylase, alpha 1A (salivary)
7904726	0.342173	0.0155	-3.11771	-2.85782	-0.44299	TXNIP	thioredoxin interacting protein
7925500	0.374347	0.0222	-2.87438	-3.19882	-0.442691	CHML	CHM like, Rab escort protein 2
7931081	0.297164	0.00953	-3.45638	-2.39398	-0.44267	PLEKHA1	pleckstrin homology domain containing A1
8151625	0.47429	0.0563	-2.25483	-4.07845	-0.44238	REXO1L1P	REX1, RNA exonuclease 1 homolog-like 1, pseudogene
8145529	0.691228	0.255	-1.23211	-5.40625	-0.442327
7918457	0.308856	0.0106	-3.37895	-2.49873	-0.441796	KCNA3	potassium voltage-gated channel subfamily A member 3
8151617	0.475257	0.0568	-2.24943	-4.08607	-0.441705	REXO1L1P	REX1, RNA exonuclease 1 homolog-like 1, pseudogene
8151621	0.475257	0.0569	-2.24884	-4.0869	-0.441653	REXO1L1P	REX1, RNA exonuclease 1 homolog-like 1, pseudogene
7919243	0.553528	0.1	-1.87589	-4.60438	-0.441646	CD160	CD160 molecule
8134318	0.203693	0.00216	-4.57042	-0.99223	-0.441588	CASD1	CAS1 domain containing 1
7981787	0.293427	0.00903	-3.49483	-2.34227	-0.441065	GOLGA6L6///GOLGA6L22///GOLGA6L1	golgin A6 family-like 6///golgin A6 family-like 22///golgin A6 family-like 1
8001064	0.356962	0.0185	-2.99533	-3.02867	-0.440935	VN1R3	vomeronasal 1 receptor 3 (gene/pseudogene)
8151605	0.475257	0.057	-2.24758	-4.08868	-0.440631	REXO1L1P	REX1, RNA exonuclease 1 homolog-like 1, pseudogene
7922462	0.311633	0.0112	-3.34208	-2.5489	-0.440445	MRPS14	mitochondrial ribosomal protein S14
8141463	0.550053	0.0981	-1.88839	-4.58745	-0.440291	GPC2	glypican 2
8014704	0.363357	0.0198	-2.95215	-3.08928	-0.439987
7913566	0.402416	0.0294	-2.68431	-3.46815	-0.439908	HTR1D	5-hydroxytryptamine receptor 1D
8067305	0.34137	0.015	-3.13957	-2.82748	-0.439846	SYCP2	synaptonemal complex protein 2
8167654	0.327477	0.0128	-3.25155	-2.67282	-0.439596	GSPT2	G1 to S phase transition 2
8151613	0.477481	0.0574	-2.2424	-4.09599	-0.439565	REXO1L1P	REX1, RNA exonuclease 1 homolog-like 1, pseudogene
8066212	0.493156	0.0653	-2.15773	-4.21514	-0.439543
8172056	0.309534	0.011	-3.35633	-2.52949	-0.439276	RPGR	retinitis pigmentosa GTPase regulator
7902594	0.21865	0.00295	-4.32545	-1.28236	-0.4391	PRKACB	protein kinase cAMP-activated catalytic subunit beta
7922752	0.50425	0.0701	-2.1106	-4.2811	-0.438589
8043071	0.371988	0.0214	-2.89669	-3.16735	-0.438159	DNAH6	dynein axonemal heavy chain 6
7998637	0.40491	0.0305	-2.66055	-3.50193	-0.437922	MSRB1	methionine sulfoxide reductase B1
8152053	0.349396	0.0169	-3.05847	-2.94034	-0.437796	ANKRD46	ankyrin repeat domain 46
8017702	0.475257	0.0569	-2.24868	-4.08713	-0.437734
8063835	0.429384	0.0378	-2.51736	-3.70572	-0.437713	LSM14B	LSM family member 14B
8173208	0.329192	0.0131	-3.23512	-2.69541	-0.437642	SPIN4	spindlin family member 4
8106530	0.237541	0.00451	-4.00032	-1.6836	-0.437321
8003857	0.290009	0.00883	-3.5104	-2.3214	-0.437221
8155930	0.646527	0.199	-1.408	-5.20445	-0.43721	GCNT1	glucosaminyl (N-acetyl) transferase 1, core 2
8021275	0.393927	0.027	-2.74187	-3.3864	-0.436578	POLI	DNA polymerase iota
8155770	0.437857	0.0411	-2.46228	-3.78413	-0.436488	SMC5	structural maintenance of chromosomes 5
7995631	0.2896	0.00878	-3.51441	-2.31602	-0.436242	RBL2	RB transcriptional corepressor like 2
8091243	0.477706	0.058	-2.2359	-4.10517	-0.435818	PCOLCE2	procollagen C-endopeptidase enhancer 2
8078173	0.34097	0.0148	-3.15038	-2.81248	-0.435713	OXNAD1	oxidoreductase NAD binding domain containing 1
7975113	0.228439	0.00388	-4.11472	-1.54035	-0.435088	CHURC1-FNTB///CHURC1	CHURC1-FNTB readthrough///churchill domain containing 1
7902660	0.401569	0.0292	-2.68891	-3.46161	-0.435084	WDR63	WD repeat domain 63
8168359	0.429384	0.0378	-2.51769	-3.70526	-0.43483	NHSL2	NHS like 2
8130553	0.413158	0.0333	-2.60108	-3.58654	-0.434816	LOC401281	uncharacterized LOC401281
8129627	0.647255	0.2	-1.40567	-5.20723	-0.434292	VNN3	vanin 3
8167924	0.452035	0.046	-2.3884	-3.88919	-0.434286	UBQLN2	ubiquilin 2
8124262	0.506169	0.071	-2.10287	-4.29191	-0.433914	TDP2	tyrosyl-DNA phosphodiesterase 2
8000574	0.462105	0.0503	-2.32995	-3.97214	-0.433567	NUPR1	nuclear protein 1, transcriptional regulator
8069511	0.60409	0.147	-1.61789	-4.94473	-0.43335	ANKRD20A11P	ankyrin repeat domain 20 family member A11, pseudogene
7983614	0.339886	0.0146	-3.1572	-2.80302	-0.433226
8171006	0.276214	0.00738	-3.63915	-2.15013	-0.432918	BRCC3	BRCA1/BRCA2-containing complex subunit 3
7910950	0.66604	0.224	-1.32603	-5.30051	-0.432764	KMO	kynurenine 3-monooxygenase (kynurenine 3-hydroxylase)
7988286	0.23906	0.00473	-3.96542	-1.72775	-0.432743	SPG11	spastic paraplegia 11 (autosomal recessive)
8031031	0.449528	0.0452	-2.40049	-3.87201	-0.432339	MIR516B2	microRNA 516b-2
8122348	0.440002	0.0424	-2.44203	-3.81294	-0.432218	VTA1	vesicle trafficking 1
7932227	0.438385	0.042	-2.44861	-3.80358	-0.432137	NMT2	N-myristoyltransferase 2
7968637	0.363357	0.0198	-2.95069	-3.09133	-0.431768	CCNA1	cyclin A1
7927288	0.349396	0.0169	-3.05972	-2.93859	-0.43175	FAM35DP///FAM35BP///FAM35A	family with sequence similarity 35, member A pseudogene///family with sequence similarity 35, member A pseudogene///family with sequence similarity 35 member A
7933561	0.383091	0.0239	-2.82361	-3.27057	-0.431378	PARG	poly(ADP-ribose) glycohydrolase
8021645	0.747549	0.352	-0.993225	-5.65116	-0.431045	SERPINB10	serpin family B member 10
8162533	0.25878	0.0061	-3.77764	-1.96875	-0.431003	PTCH1	patched 1
8116980	0.406568	0.0312	-2.64608	-3.52251	-0.430807	RNF182	ring finger protein 182
7953914	0.353494	0.0178	-3.02459	-2.98768	-0.430806	CLEC12B	C-type lectin domain family 12 member B
7907171	0.337841	0.0139	-3.19062	-2.75679	-0.430663	BLZF1	basic leucine zipper nuclear factor 1
7995252	0.308856	0.0107	-3.3749	-2.50424	-0.430347	ZNF720	zinc finger protein 720
8096919	0.523768	0.0824	-2.00447	-4.42851	-0.430146	ALPK1	alpha kinase 1
8072407	0.339308	0.0142	-3.17893	-2.77294	-0.43013	TUG1	taurine up-regulated 1 (non-protein coding)
8028004	0.43394	0.0395	-2.48864	-3.74661	-0.429693	LIN37	lin-37 DREAM MuvB core complex component
8072170	0.312638	0.0113	-3.33387	-2.5601	-0.429616	KREMEN1	kringle containing transmembrane protein 1
7918487	0.601007	0.143	-1.63689	-4.92038	-0.429488	DENND2D	DENN domain containing 2D
8136932	0.49859	0.0679	-2.132	-4.25119	-0.429433
8102518	0.364767	0.0202	-2.93741	-3.11001	-0.429387	C4orf3	chromosome 4 open reading frame 3
7973024	0.333748	0.0135	-3.21252	-2.72655	-0.42931	OR4K17	olfactory receptor family 4 subfamily K member 17
8042416	0.393927	0.0274	-2.73183	-3.40064	-0.429127	ARHGAP25	Rho GTPase activating protein 25
7905559	0.465209	0.0518	-2.30964	-4.00092	-0.429022	LELP1	late cornified envelope like proline rich 1
8039257	0.587232	0.129	-1.70739	-4.82893	-0.428944	LAIR1	leukocyte associated immunoglobulin like receptor 1
8173941	0.305923	0.0104	-3.3951	-2.47682	-0.428833	TSPAN6	tetraspanin 6
7978595	0.275635	0.00718	-3.65847	-2.12464	-0.428605	BAZ1A	bromodomain adjacent to zinc finger domain 1A
8005689	0.627846	0.175	-1.49865	-5.09453	-0.428003	USP32P2///USP32P1	ubiquitin specific peptidase 32 pseudogene 2///ubiquitin specific peptidase 32 pseudogene 1
7899023	0.419331	0.0349	-2.57021	-3.63048	-0.427923	LDLRAP1	low density lipoprotein receptor adaptor protein 1
8038952	0.392239	0.026	-2.76761	-3.34989	-0.427564	ZNF616	zinc finger protein 616
8117126	0.297164	0.00956	-3.45386	-2.39738	-0.427325
7917088	0.432769	0.0391	-2.49566	-3.73663	-0.427285	PIGK	phosphatidylinositol glycan anchor biosynthesis class K
8175319	0.228299	0.00368	-4.15418	-1.49145	-0.427169	ZNF75D	zinc finger protein 75D
8141361	0.539523	0.0922	-1.92979	-4.53108	-0.426141	OR2AE1	olfactory receptor family 2 subfamily AE member 1
8141882	0.580452	0.122	-1.74283	-4.78235	-0.426088	DPY19L2P2	DPY19L2 pseudogene 2
8136869	0.475257	0.0569	-2.24837	-4.08757	-0.425954	CASP2	caspase 2
8107613	0.409028	0.0324	-2.62072	-3.55858	-0.42587	SNX2	sorting nexin 2
7935002	0.228299	0.00364	-4.16244	-1.48125	-0.425777	SRP9	signal recognition particle 9
8058182	0.314418	0.0117	-3.31445	-2.5866	-0.425712	FAM126B	family with sequence similarity 126 member B
7977294	0.571513	0.113	-1.79451	-4.71378	-0.425437	ZBTB42	zinc finger and BTB domain containing 42
8041257	0.359684	0.0188	-2.9843	-3.04414	-0.425221	SLC30A6	solute carrier family 30 member 6
8154763	0.472596	0.0558	-2.26123	-4.0694	-0.425028
8016438	0.494802	0.066	-2.15061	-4.22513	-0.424934	HOXB2	homeobox B2
7898300	0.516039	0.0772	-2.04696	-4.36971	-0.424867	CLCNKA	chloride voltage-gated channel Ka
8016431	0.581343	0.123	-1.73555	-4.79194	-0.424281
8086350	0.448611	0.0449	-2.40457	-3.86621	-0.424264
7901287	0.467886	0.0531	-2.29323	-4.02415	-0.423935	CYP4Z1	cytochrome P450 family 4 subfamily Z member 1
8114006	0.544164	0.095	-1.91017	-4.55783	-0.423687
8094688	0.34137	0.0153	-3.12828	-2.84314	-0.423527	LIAS	lipoic acid synthetase
8157446	0.383579	0.024	-2.82082	-3.27452	-0.423427	ORM1	orosomucoid 1
8070777	0.539523	0.0923	-1.92888	-4.53231	-0.42339	KRTAP10-2	keratin associated protein 10-2
8135216	0.309358	0.0109	-3.35905	-2.52579	-0.423351
7932550	0.360133	0.019	-2.97852	-3.05224	-0.422714
7955787	0.24375	0.00505	-3.91683	-1.78956	-0.422625	SP1	Sp1 transcription factor
7961339	0.465209	0.0521	-2.30689	-4.00481	-0.422579	LRP6	LDL receptor related protein 6
7976834	0.295359	0.00914	-3.48619	-2.35388	-0.422542	MIR494	microRNA 494
8036820	0.409028	0.0325	-2.61923	-3.56071	-0.422299	ZNF780A	zinc finger protein 780A
7950597	0.381737	0.0238	-2.82668	-3.26622	-0.422252	CLNS1A	chloride nucleotide-sensitive channel 1A
8139778	0.288659	0.00865	-3.52473	-2.30221	-0.421899
8001149	0.37113	0.0213	-2.90228	-3.15947	-0.421696	VPS35	VPS35 retromer complex component
7990815	0.478055	0.0586	-2.22914	-4.11469	-0.42093	ST20	suppressor of tumorigenicity 20
8112478	0.467948	0.0532	-2.29234	-4.02541	-0.420913	NAIP	NLR family apoptosis inhibitory protein
7925492	0.34137	0.0153	-3.12602	-2.84629	-0.420715	OPN3	opsin 3
8060949	0.393927	0.0274	-2.73185	-3.40062	-0.420428	ANKEF1	ankyrin repeat and EF-hand domain containing 1
8027241	0.541088	0.0935	-1.92049	-4.54377	-0.420386	ZNF253	zinc finger protein 253
7991540	0.475257	0.0567	-2.25086	-4.08405	-0.420314
8127109	0.368729	0.0207	-2.91926	-3.13555	-0.420006	ICK	intestinal cell (MAK-like) kinase
8169352	0.438385	0.0415	-2.45617	-3.79282	-0.419695	NXT2	nuclear transport factor 2 like export factor 2
7904997	0.48729	0.0622	-2.19007	-4.16972	-0.419613	PPIAL4C///PPIAL4A///PPIAL4G///PPIA	peptidylprolyl isomerase A like 4C///peptidylprolyl isomerase A like 4A///peptidylprolyl isomerase A like 4G///peptidylprolyl isomerase A
7990138	0.33792	0.014	-3.18908	-2.75892	-0.419558	GRAMD2	GRAM domain containing 2
7936817	0.266629	0.00659	-3.72029	-2.04349	-0.419542	C10orf88	chromosome 10 open reading frame 88
8051670	0.515721	0.0764	-2.05438	-4.35941	-0.419525	SOS1	SOS Ras/Rac guanine nucleotide exchange factor 1
8086181	0.48729	0.0621	-2.19044	-4.1692	-0.419405
8155332	0.377456	0.0228	-2.85518	-3.22593	-0.419267	FAM220A	family with sequence similarity 220 member A
8059876	0.368729	0.0208	-2.91613	-3.13995	-0.418994
8146685	0.530204	0.0854	-1.98019	-4.46196	-0.418979	RRS1	ribosome biogenesis regulator homolog
7954631	0.612463	0.155	-1.58151	-4.99102	-0.418841	FAR2	fatty acyl-CoA reductase 2
7989347	0.231927	0.00419	-4.05668	-1.61275	-0.418807	ICE2	interactor of little elongation complex ELL subunit 2
7939314	0.341541	0.0154	-3.12387	-2.84927	-0.418754	EHF	ETS homologous factor
7979516	0.40491	0.0306	-2.65741	-3.50639	-0.418727	TRMT5	tRNA methyltransferase 5
8046426	0.504712	0.0704	-2.10847	-4.28409	-0.418434
8042503	0.653705	0.207	-1.38046	-5.2371	-0.41836	MXD1	MAX dimerization protein 1
7927153	0.323623	0.0124	-3.27327	-2.64299	-0.418301
7901102	0.546298	0.0963	-1.90107	-4.57022	-0.418009	MMACHC	methylmalonic aciduria (cobalamin deficiency) cblC type, with homocystinuria
7923850	0.393927	0.0271	-2.74052	-3.38831	-0.417923	SLC26A9	solute carrier family 26 member 9
8047839	0.288659	0.00862	-3.52744	-2.29859	-0.417658	CREB1	cAMP responsive element binding protein 1
7905016	0.484325	0.0613	-2.19974	-4.15611	-0.417156	PPIAL4C///PPIAL4A///PPIAL4G///PPIA	peptidylprolyl isomerase A like 4C///peptidylprolyl isomerase A like 4A///peptidylprolyl isomerase A like 4G///peptidylprolyl isomerase A
8113097	0.613902	0.156	-1.57574	-4.99831	-0.416984	KIAA0825	KIAA0825
8073822	0.620324	0.165	-1.53755	-5.04627	-0.416974	MIRLET7A3///MIRLET7BHG	microRNA let-7a-3///MIRLET7B host gene
8176669	0.434934	0.04	-2.47992	-3.75903	-0.416917
8041223	0.54088	0.0933	-1.92174	-4.54206	-0.416805
8021363	0.555367	0.102	-1.86406	-4.62039	-0.416761
8033818	0.627543	0.175	-1.49934	-5.09369	-0.416692	OLFM2	olfactomedin 2
8143710	0.585577	0.127	-1.71388	-4.82043	-0.416542
8100478	0.228439	0.00399	-4.09294	-1.56745	-0.416324	AASDH	aminoadipate-semialdehyde dehydrogenase
8121002	0.225187	0.00324	-4.25256	-1.37072	-0.416114	SMIM8	small integral membrane protein 8
8044919	0.525332	0.0832	-1.99785	-4.43764	-0.416105	RALB	RALB Ras like proto-oncogene B
8064388	0.353494	0.0177	-3.02498	-2.98714	-0.416086	SLC52A3	solute carrier family 52 member 3
8112337	0.386796	0.0251	-2.79078	-3.31705	-0.415963	SREK1IP1	SREK1 interacting protein 1
8165808	0.497112	0.067	-2.14106	-4.2385	-0.41593	XG	Xg blood group
8122818	0.458858	0.0488	-2.34902	-3.94509	-0.415635	ARMT1	acidic residue methyltransferase 1
8028607	0.447079	0.0443	-2.41311	-3.85407	-0.415469	IFNL2	interferon lambda 2
8177189	0.437857	0.0413	-2.46006	-3.78729	-0.415417
8175023	0.394014	0.0278	-2.72294	-3.41326	-0.415283	ZDHHC9	zinc finger DHHC-type containing 9
7938590	0.319886	0.0121	-3.28741	-2.62361	-0.414877
8108433	0.438385	0.0416	-2.45477	-3.79481	-0.414115
8102171	0.376228	0.0224	-2.86786	-3.20803	-0.414016	TBCK	TBC1 domain containing kinase
8165032	0.305694	0.0103	-3.40342	-2.46554	-0.41391	GLT6D1	glycosyltransferase 6 domain containing 1
7954711	0.246231	0.0052	-3.89499	-1.81746	-0.413907	KIAA1551	KIAA1551
7951385	0.686849	0.249	-1.25045	-5.38599	-0.413639	CASP5	caspase 5
8139118	0.874219	0.623	-0.512128	-6.01209	-0.413581
7982504	0.327265	0.0126	-3.25849	-2.66329	-0.413231	PGBD4	piggyBac transposable element derived 4
8161346	0.246672	0.00525	-3.8878	-1.82666	-0.413139	ZNF658B///ZNF658	zinc finger protein 658B (pseudogene)///zinc finger protein 658
8138882	0.349396	0.017	-3.05482	-2.94544	-0.413065	NEUROD6	neuronal differentiation 6
8129410	0.478039	0.0583	-2.23203	-4.11063	-0.412554	THEMIS	thymocyte selection associated
8099364	0.364836	0.0202	-2.93604	-3.11193	-0.412484	ZNF518B	zinc finger protein 518B
8037444	0.275635	0.00719	-3.6577	-2.12566	-0.412389	ZNF235	zinc finger protein 235
7902493	0.58019	0.122	-1.74409	-4.78069	-0.412181	MIGA1	mitoguardin 1
8096744	0.327304	0.0127	-3.25678	-2.66562	-0.412031	CYP2U1	cytochrome P450 family 2 subfamily U member 1
8161632	0.456477	0.0475	-2.36722	-3.91926	-0.41197	PTAR1	protein prenyltransferase alpha subunit repeat containing 1
8075633	0.388285	0.0254	-2.78392	-3.32676	-0.41172
7957759	0.504969	0.0706	-2.10655	-4.28676	-0.411661	APAF1	apoptotic peptidase activating factor 1
7984124	0.280416	0.00772	-3.60688	-2.19282	-0.411633	APH1B	aph-1 homolog B, gamma-secretase subunit
8011680	0.355211	0.018	-3.01428	-3.00212	-0.411444	ALOX15	arachidonate 15-lipoxygenase
8119799	0.399305	0.0289	-2.69682	-3.45037	-0.411381
8003075	0.555711	0.102	-1.86314	-4.62164	-0.411365
8177083	0.344363	0.0157	-3.10953	-2.86921	-0.411349
8174379	0.428835	0.0376	-2.52067	-3.70101	-0.411189	PSMD10	proteasome 26S subunit, non-ATPase 10
7904742	0.263017	0.00636	-3.74681	-2.00887	-0.411166	LIX1L	limb and CNS expressed 1 like
8043747	0.239245	0.00476	-3.95959	-1.73514	-0.411116	VWA3B	von Willebrand factor A domain containing 3B
8140166	0.60409	0.147	-1.61743	-4.94533	-0.41101
8165295	0.522392	0.0813	-2.01285	-4.41694	-0.41088	LCN8	lipocalin 8
8173531	0.297164	0.00934	-3.47051	-2.37495	-0.410786	HDAC8	histone deacetylase 8
8070771	0.533778	0.0872	-1.96695	-4.48016	-0.410678	KRTAP10-1	keratin associated protein 10-1
8109062	0.360133	0.0192	-2.97029	-3.0638	-0.410529	FBXO38	F-box protein 38
7901479	0.276214	0.00735	-3.64202	-2.14634	-0.410445	ZYG11B	zyg-11 family member B, cell cycle regulator
8044963	0.441383	0.0428	-2.43592	-3.82163	-0.410384
8102950	0.355451	0.0181	-3.01272	-3.0043	-0.41022	INPP4B	inositol polyphosphate-4-phosphatase type II B
7961120	0.664681	0.223	-1.32982	-5.29614	-0.410122	CLEC7A	C-type lectin domain family 7 member A
8137257	0.457134	0.0479	-2.36144	-3.92746	-0.410087	GIMAP1-GIMAP5///GIMAP5	GIMAP1-GIMAP5 readthrough///GTPase, IMAP family member 5
8113773	0.314418	0.0117	-3.3136	-2.58777	-0.410083	ALDH7A1	aldehyde dehydrogenase 7 family member A1
7998825	0.249104	0.00547	-3.85659	-1.86672	-0.410025	PDPK1	3-phosphoinositide dependent protein kinase 1
7961166	0.341856	0.0155	-3.11969	-2.85507	-0.409898	KLRC4-KLRK1///KLRC4	KLRC4-KLRK1 readthrough///killer cell lectin like receptor C4
8133959	0.281642	0.00798	-3.58233	-2.22541	-0.409888
8112940	0.412455	0.0332	-2.60456	-3.58159	-0.409867	SSBP2	single stranded DNA binding protein 2
8013987	0.658467	0.214	-1.35638	-5.26533	-0.409764
8107857	0.719062	0.302	-1.10716	-5.53897	-0.409518
7924388	0.439989	0.0424	-2.44236	-3.81247	-0.409477	BPNT1	3'(2'), 5'-bisphosphate nucleotidase 1
8020666	0.514356	0.0758	-2.05957	-4.35219	-0.408836
8005549	0.749371	0.358	-0.980245	-5.66337	-0.408371	GRAPL///GRAP	GRB2 related adaptor protein like///GRB2-related adaptor protein
7980891	0.364177	0.0201	-2.94197	-3.1036	-0.408187	TC2N	tandem C2 domains, nuclear
8089727	0.61932	0.161	-1.55424	-5.02539	-0.40812
7940187	0.333025	0.0134	-3.21699	-2.72039	-0.408075	OR4D11	olfactory receptor family 4 subfamily D member 11
8068039	0.518147	0.0782	-2.03907	-4.38065	-0.407586	GABPA	GA binding protein transcription factor alpha subunit
7969701	0.308856	0.0107	-3.3734	-2.50627	-0.407406
7958216	0.428835	0.0374	-2.5244	-3.69571	-0.407357	KIAA1033	KIAA1033
8139085	0.257518	0.00599	-3.79004	-1.95266	-0.407319
8098146	0.231676	0.00417	-4.06014	-1.60841	-0.407305	NPY5R	neuropeptide Y receptor Y5
8080645	0.281642	0.0078	-3.59942	-2.20271	-0.407301	APPL1	adaptor protein, phosphotyrosine interacting with PH domain and leucine zipper 1
8139100	0.600826	0.142	-1.6408	-4.91535	-0.406586	TARP///TRGC2	TCR gamma alternate reading frame protein///T cell receptor gamma constant 2
8082688	0.39546	0.0281	-2.71554	-3.42378	-0.406469	DNAJC13	DnaJ heat shock protein family (Hsp40) member C13
8059339	0.598541	0.14	-1.64962	-4.90398	-0.406407
8069574	0.489419	0.0631	-2.18	-4.18387	-0.406316	C21orf91	chromosome 21 open reading frame 91
8169949	0.253865	0.0058	-3.81467	-1.92076	-0.406295	STK26	serine/threonine protein kinase 26
8126750	0.401211	0.0292	-2.69044	-3.45944	-0.406077	ENPP5	ectonucleotide pyrophosphatase/phosphodiesterase 5 (putative)
7958692	0.419331	0.0349	-2.57006	-3.6307	-0.405668	TCTN1	tectonic family member 1
8112613	0.475257	0.0565	-2.25267	-4.08149	-0.405405
8149590	0.626404	0.173	-1.5076	-5.08349	-0.405351
7991106	0.5747	0.116	-1.77582	-4.73867	-0.404722	CSPG4P5	chondroitin sulfate proteoglycan 4 pseudogene 5
7984626	0.414162	0.0338	-2.59161	-3.60003	-0.404697	SENP8	SUMO/sentrin peptidase family member, NEDD8 specific
8107859	0.464034	0.0512	-2.31748	-3.98981	-0.404598	LYRM7	LYR motif containing 7
7990652	0.618677	0.16	-1.55929	-5.01904	-0.404505
8035773	0.437857	0.0412	-2.46033	-3.7869	-0.404174	ZNF506	zinc finger protein 506
7914350	0.488689	0.0628	-2.18311	-4.1795	-0.404168	SERINC2	serine incorporator 2
8100210	0.51985	0.0801	-2.02303	-4.40286	-0.404141	TXK	TXK tyrosine kinase
7964757	0.676255	0.236	-1.28832	-5.34354	-0.40399
8144322	0.666728	0.225	-1.32329	-5.30365	-0.403917	MYOM2	myomesin 2
8045846	0.654899	0.21	-1.37101	-5.24821	-0.403641
7992293	0.451688	0.0457	-2.39195	-3.88413	-0.403352	TMEM204	transmembrane protein 204
7958346	0.335872	0.0137	-3.20332	-2.73925	-0.403264	TMEM263	transmembrane protein 263
8109159	0.309072	0.0109	-3.36482	-2.51794	-0.403183	CARMN///MIR145	cardiac mesoderm enhancer-associated non-coding RNA///microRNA 145
8056206	0.404682	0.0303	-2.66535	-3.4951	-0.403109	RBMS1	RNA binding motif single stranded interacting protein 1
7907092	0.61023	0.153	-1.59225	-4.97741	-0.402852	MPZL1	myelin protein zero like 1
7943736	0.266064	0.00653	-3.72751	-2.03405	-0.402787	MIR34B	microRNA 34b
7980700	0.5747	0.116	-1.77516	-4.73954	-0.402782
7965812	0.364177	0.02	-2.94243	-3.10294	-0.402527	GNPTAB	N-acetylglucosamine-1-phosphate transferase alpha and beta subunits
7920077	0.359882	0.0189	-2.98213	-3.04718	-0.402502	LINGO4	leucine rich repeat and Ig domain containing 4
7961151	0.481603	0.0597	-2.2166	-4.13237	-0.40229	KLRC4-KLRK1///KLRK1	KLRC4-KLRK1 readthrough///killer cell lectin like receptor K1
7968056	0.472567	0.0557	-2.26263	-4.06742	-0.402016	TPTE2P6	transmembrane phosphoinositide 3-phosphatase and tensin homolog 2 pseudogene 6
8150153	0.347339	0.0162	-3.08896	-2.89783	-0.402004
8016042	0.356443	0.0183	-3.00455	-3.01574	-0.401984
7980438	0.490685	0.0641	-2.16942	-4.19873	-0.401763	SPTLC2	serine palmitoyltransferase long chain base subunit 2
8146906	0.458689	0.0487	-2.35057	-3.94289	-0.40172
8082246	0.533778	0.0873	-1.96636	-4.48098	-0.401585
8060101	0.457974	0.0481	-2.35833	-3.93188	-0.401378	PP14571	uncharacterized LOC100130449
8058509	0.349396	0.017	-3.05545	-2.94456	-0.401222	PLEKHM3	pleckstrin homology domain containing M3
7916024	0.433946	0.0396	-2.48758	-3.74812	-0.4012	TTC39A	tetratricopeptide repeat domain 39A
7946401	0.652063	0.205	-1.3891	-5.22689	-0.40105	ST5	suppression of tumorigenicity 5
7917322	0.437857	0.041	-2.46496	-3.78031	-0.400938	SYDE2	synapse defective Rho GTPase homolog 2
7931728	0.393927	0.0274	-2.73078	-3.40214	-0.400784	LARP4B	La ribonucleoprotein domain family member 4B
8018761	0.724116	0.31	-1.0881	-5.55835	-0.400718	ST6GALNAC2	ST6 N-acetylgalactosaminide alpha-2,6-sialyltransferase 2
8083996	0.450601	0.0455	-2.39558	-3.87898	-0.400689
8055697	0.463238	0.0505	-2.32676	-3.97665	-0.400397	RBM43	RNA binding motif protein 43
8175360	0.409028	0.0324	-2.61995	-3.55969	-0.400377	MMGT1	membrane magnesium transporter 1
8172803	0.502737	0.0696	-2.11538	-4.27443	-0.400346
7938061	0.362147	0.0196	-2.95715	-3.08225	-0.400136	OR52E4	olfactory receptor family 52 subfamily E member 4
7943197	0.376421	0.0224	-2.86712	-3.20907	-0.400131	HEPHL1	hephaestin like 1
7961083	0.676767	0.237	-1.28642	-5.34569	-0.400084	CLEC2B	C-type lectin domain family 2 member B
7899943	0.24375	0.00507	-3.91326	-1.7941	-0.400025	ZMYM1	zinc finger MYM-type containing 1
7897960	0.41203	0.033	-2.60885	-3.57548	-0.39993	AADACL3	arylacetamide deacetylase like 3
8002878	0.384677	0.0246	-2.80545	-3.29628	-0.399865	TMEM170A	transmembrane protein 170A
7966089	0.570728	0.113	-1.79637	-4.7113	-0.399843	CMKLR1	chemerin chemokine-like receptor 1
8120758	0.365944	0.0204	-2.9296	-3.12099	-0.399774	SENP6	SUMO1/sentrin specific peptidase 6
7944716	0.655839	0.211	-1.36753	-5.25229	-0.399765
7944911	0.536992	0.0907	-1.94092	-4.51586	-0.399368	HEPN1	hepatocellular carcinoma, down-regulated 1
7954419	0.369925	0.0211	-2.90766	-3.15189	-0.399196	ETNK1	ethanolamine kinase 1
8157516	0.273594	0.00701	-3.67566	-2.10202	-0.399114	TRIM32	tripartite motif containing 32
7956573	0.372992	0.0218	-2.88637	-3.18191	-0.399045	SLC26A10	solute carrier family 26 member 10
8058570	0.297164	0.00971	-3.44331	-2.4116	-0.398892	KANSL1L	KAT8 regulatory NSL complex subunit 1 like
8174199	0.485978	0.0616	-2.19642	-4.16078	-0.398844
8053775	0.258816	0.00611	-3.77646	-1.97028	-0.398784	ZNF514	zinc finger protein 514
8115765	0.246231	0.00522	-3.89191	-1.8214	-0.39873	FBXW11	F-box and WD repeat domain containing 11
8046124	0.688595	0.251	-1.24446	-5.39262	-0.398709	DHRS9	dehydrogenase/reductase 9
7992071	0.522392	0.0814	-2.0124	-4.41756	-0.398567	MSLN	mesothelin
7941863	0.446988	0.0442	-2.41437	-3.85227	-0.398401
7917000	0.34137	0.0153	-3.12553	-2.84697	-0.398268
8111796	0.313835	0.0116	-3.31881	-2.58065	-0.398222	PRKAA1	protein kinase AMP-activated catalytic subunit alpha 1
8117720	0.482949	0.0605	-2.208	-4.14449	-0.397873
8021208	0.297164	0.00941	-3.46521	-2.38209	-0.397774	ME2	malic enzyme 2
8040541	0.221055	0.00303	-4.30284	-1.30967	-0.397697	FAM228A	family with sequence similarity 228 member A
7951545	0.409028	0.0324	-2.62034	-3.55913	-0.397452	EXPH5	exophilin 5
8140709	0.713851	0.294	-1.12745	-5.51808	-0.397417	KIAA1324L	KIAA1324 like
8051411	0.45314	0.0464	-2.38324	-3.89651	-0.397402
8101637	0.248315	0.00535	-3.8735	-1.84499	-0.397346	HSD17B13	hydroxysteroid 17-beta dehydrogenase 13
7933632	0.578454	0.12	-1.75461	-4.76679	-0.397294
7956007	0.278275	0.00748	-3.62887	-2.16371	-0.397076	OR10P1	olfactory receptor family 10 subfamily P member 1
8177527	0.526948	0.0839	-1.99219	-4.44545	-0.397058	NAIP	NLR family apoptosis inhibitory protein
8112521	0.526948	0.084	-1.99172	-4.44609	-0.396863	NAIP	NLR family apoptosis inhibitory protein
7946004	0.327477	0.0128	-3.25133	-2.67313	-0.396583	OR51S1	olfactory receptor family 51 subfamily S member 1
7910589	0.393927	0.0273	-2.73357	-3.39818	-0.39657	MAP10	microtubule associated protein 10
7898957	0.253406	0.00567	-3.83042	-1.90042	-0.396423	RCAN3	RCAN family member 3
7916246	0.275635	0.00715	-3.66195	-2.12006	-0.396226
8121927	0.497112	0.0671	-2.13966	-4.24046	-0.395897	RNF146	ring finger protein 146
8118093	0.24375	0.00509	-3.9109	-1.79712	-0.395854	HCG27	HLA complex group 27 (non-protein coding)
8065762	0.536992	0.0906	-1.94181	-4.51464	-0.395432	PIGU///PIGU	phosphatidylinositol glycan anchor biosynthesis class U///phosphatidylinositol glycan anchor biosynthesis class U
8054451	0.237541	0.00447	-4.00721	-1.67491	-0.395425	EDAR	ectodysplasin A receptor
8164252	0.679234	0.24	-1.27691	-5.35642	-0.395402	SH2D3C	SH2 domain containing 3C
8113726	0.37533	0.0223	-2.87065	-3.20409	-0.395341	PPIC	peptidylprolyl isomerase C
8137240	0.40491	0.0306	-2.65811	-3.5054	-0.395295	GIMAP7	GTPase, IMAP family member 7
7918149	0.277182	0.00743	-3.63383	-2.15716	-0.395099
8109649	0.402522	0.0297	-2.67754	-3.47776	-0.394986	MIR146A	microRNA 146a
8124684	0.533778	0.0872	-1.96651	-4.48078	-0.394906	ZFP57	ZFP57 zinc finger protein
7912882	0.658194	0.213	-1.36095	-5.26	-0.39479
7942912	0.522995	0.0818	-2.00937	-4.42174	-0.394665
8133187	0.271347	0.00682	-3.69569	-2.07571	-0.39462
7906233	0.650262	0.203	-1.39562	-5.21916	-0.394475
7928679	0.442177	0.0431	-2.43173	-3.82759	-0.394068	PLAC9	placenta specific 9
8093336	0.441383	0.0428	-2.43615	-3.8213	-0.393203	ABCA11P///ZNF141	ATP binding cassette subfamily A member 11, pseudogene///zinc finger protein 141
7919157	0.47815	0.0587	-2.22773	-4.11668	-0.393159	PPIAL4C///PPIAL4A///PPIAL4G///PPIA	peptidylprolyl isomerase A like 4C///peptidylprolyl isomerase A like 4A///peptidylprolyl isomerase A like 4G///peptidylprolyl isomerase A
8086008	0.368729	0.0207	-2.91998	-3.13453	-0.393143	DYNC1LI1	dynein cytoplasmic 1 light intermediate chain 1
7905525	0.409028	0.0325	-2.61915	-3.56083	-0.392971	LCE1B	late cornified envelope 1B
7898314	0.536493	0.0895	-1.94936	-4.5043	-0.392944	CLCNKB	chloride voltage-gated channel Kb
7999406	0.438385	0.0419	-2.45025	-3.80125	-0.392895
8148331	0.364177	0.0201	-2.9416	-3.1041	-0.392826
7909946	0.708855	0.287	-1.14735	-5.49734	-0.392649	FAM177B	family with sequence similarity 177 member B
8175263	0.465209	0.052	-2.3073	-4.00423	-0.392308	PLAC1	placenta specific 1
8154635	0.437857	0.0411	-2.46317	-3.78286	-0.392253	MTAP	methylthioadenosine phosphorylase
8162639	0.393927	0.027	-2.74226	-3.38584	-0.39194	ZNF782	zinc finger protein 782
8102720	0.53261	0.0863	-1.97352	-4.47114	-0.391912	ANKRD50	ankyrin repeat domain 50
8121009	0.371224	0.0213	-2.90016	-3.16247	-0.391904	C6orf163	chromosome 6 open reading frame 163
8169742	0.228439	0.00399	-4.09313	-1.56721	-0.391874	XIAP	X-linked inhibitor of apoptosis
7965110	0.383682	0.0243	-2.81275	-3.28593	-0.391697
7970404	0.610578	0.153	-1.59129	-4.97862	-0.391604	TPTE2	transmembrane phosphoinositide 3-phosphatase and tensin homolog 2
8099841	0.544696	0.0954	-1.90745	-4.56154	-0.391544	TLR6	toll like receptor 6
7917468	0.734619	0.327	-1.04862	-5.59772	-0.391509
7944767	0.490671	0.0641	-2.16985	-4.19813	-0.391445
8150034	0.750891	0.36	-0.974784	-5.66847	-0.391006
8145259	0.338273	0.014	-3.18662	-2.76232	-0.391004	CHMP7	charged multivesicular body protein 7
8119435	0.482754	0.0602	-2.21138	-4.13972	-0.39097	NCR2	natural cytotoxicity triggering receptor 2
8016213	0.347034	0.0161	-3.09215	-2.89339	-0.390927
8001423	0.451911	0.0458	-2.39072	-3.88588	-0.390679	RPGRIP1L	RPGRIP1 like
8000411	0.392527	0.026	-2.76641	-3.35158	-0.390632	KDM8	lysine demethylase 8
8016891	0.304051	0.0101	-3.41304	-2.4525	-0.390518	VEZF1	vascular endothelial zinc finger 1
7908861	0.673598	0.232	-1.30041	-5.32983	-0.390345	OCR1	ovarian cancer-related protein 1
8088911	0.421246	0.0352	-2.56451	-3.6386	-0.390278	ZNF717	zinc finger protein 717
7954071	0.308856	0.0106	-3.37971	-2.4977	-0.390228	HTR7P1	5-hydroxytryptamine receptor 7 pseudogene 1
8161319	0.258349	0.00603	-3.78534	-1.95875	-0.390187	ZNF658B///ZNF658	zinc finger protein 658B (pseudogene)///zinc finger protein 658
8149320	0.338152	0.014	-3.18767	-2.76087	-0.39011	LOC157740	uncharacterized protein C8orf9
8040073	0.371988	0.0214	-2.89744	-3.16629	-0.389886	LINC01105///LINC01105	long intergenic non-protein coding RNA 1105///long intergenic non-protein coding RNA 1105
8127362	0.503952	0.07	-2.11181	-4.27941	-0.389636
8097373	0.498669	0.068	-2.13069	-4.25302	-0.389624	ABHD18	abhydrolase domain containing 18
8110685	0.433991	0.0397	-2.48588	-3.75054	-0.388894	PP7080///PP7080	uncharacterized LOC25845///uncharacterized LOC25845
7972416	0.327731	0.0129	-3.2456	-2.681	-0.388549
8125434	0.440484	0.0425	-2.44043	-3.81522	-0.388149
8176234	0.738983	0.335	-1.03035	-5.61559	-0.388058	CLIC2	chloride intracellular channel 2
7952046	0.477706	0.0577	-2.23899	-4.10081	-0.388041	MPZL2	myelin protein zero like 2
8106660	0.586732	0.128	-1.70968	-4.82592	-0.388032	RASGRF2	Ras protein specific guanine nucleotide releasing factor 2
7910198	0.49228	0.0646	-2.16424	-4.206	-0.387981	ZNF678	zinc finger protein 678
7989193	0.616955	0.159	-1.56456	-5.01242	-0.387815
7914921	0.545905	0.096	-1.90277	-4.5679	-0.387645
8163666	0.349767	0.0172	-3.04505	-2.95908	-0.387497	LINC00474	long intergenic non-protein coding RNA 474
8056963	0.388905	0.0254	-2.78179	-3.32979	-0.387417	LOC100129455	uncharacterized LOC100129455
7935692	0.272627	0.00687	-3.69006	-2.0831	-0.387088	ERLIN1	ER lipid raft associated 1
7926659	0.583071	0.125	-1.72527	-4.80548	-0.387051
7985898	0.377456	0.0229	-2.85118	-3.23159	-0.386763	WDR93	WD repeat domain 93
7969533	0.349396	0.0171	-3.04899	-2.95357	-0.386447	SLAIN1	SLAIN motif family member 1
8099897	0.523934	0.0825	-2.00313	-4.43036	-0.386195	UGDH	UDP-glucose 6-dehydrogenase
8002523	0.396007	0.0283	-2.71007	-3.43155	-0.38603	CMTR2	cap methyltransferase 2
8008802	0.412455	0.0331	-2.60584	-3.57976	-0.385989	GDPD1	glycerophosphodiester phosphodiesterase domain containing 1
8140500	0.360133	0.0193	-2.96943	-3.065	-0.385764	TMEM60	transmembrane protein 60
8095269	0.309155	0.0109	-3.36019	-2.52423	-0.385692	POLR2B	RNA polymerase II subunit B
8160597	0.415423	0.0342	-2.58398	-3.61088	-0.385599	TAF1L	TATA-box binding protein associated factor 1 like
8048139	0.501656	0.0693	-2.11797	-4.2708	-0.385226	DNAPTP3	histone demethylase UTY-like
8046340	0.516039	0.0771	-2.04806	-4.36818	-0.385191	DYNC1I2	dynein cytoplasmic 1 intermediate chain 2
7965606	0.48729	0.0622	-2.19007	-4.16971	-0.385082	HAL	histidine ammonia-lyase
8053975	0.305788	0.0104	-3.3971	-2.47411	-0.385082	LMAN2L	lectin, mannose binding 2 like
8107868	0.3603	0.0193	-2.9676	-3.06757	-0.385055	CDC42SE2	CDC42 small effector 2
8058388	0.585222	0.127	-1.71609	-4.81752	-0.385018
8068894	0.523459	0.0819	-2.00792	-4.42374	-0.384981	LINC00319	long intergenic non-protein coding RNA 319
8013035	0.339886	0.0144	-3.1687	-2.7871	-0.384868	ZNF624	zinc finger protein 624
7967933	0.619905	0.165	-1.53873	-5.0448	-0.384801	IFT88	intraflagellar transport 88
8069505	0.634496	0.183	-1.46573	-5.13487	-0.384793	LINC00417	long intergenic non-protein coding RNA 417
8112894	0.685705	0.248	-1.25354	-5.38255	-0.384651
8168399	0.325864	0.0125	-3.26442	-2.65513	-0.384273	CHIC1	cysteine rich hydrophobic domain 1
8063478	0.35154	0.0175	-3.03356	-2.97514	-0.383997	FAM210B	family with sequence similarity 210 member B
8149132	0.459612	0.0491	-2.34544	-3.95017	-0.383992	DEFT1P2///DEFT1P	defensin, theta 1 pseudogene 2///defensin, theta 1 pseudogene
7914075	0.305788	0.0104	-3.39727	-2.47387	-0.383923	FCN3	ficolin 3
7999909	0.597975	0.14	-1.65117	-4.90199	-0.383884	GPRC5B	G protein-coupled receptor class C group 5 member B
7918533	0.431453	0.0388	-2.50115	-3.72881	-0.383806	TMIGD3///ADORA3///TMIGD3///ADORA3	transmembrane and immunoglobulin domain containing 3///adenosine A3 receptor///transmembrane and immunoglobulin domain containing 3///adenosine A3 receptor
7907702	0.40491	0.0307	-2.65541	-3.50924	-0.383783	SOAT1	sterol O-acyltransferase 1
7917037	0.406491	0.031	-2.6489	-3.5185	-0.383679	CRYZ	crystallin zeta
8113059	0.278365	0.00754	-3.62329	-2.17109	-0.383613	MBLAC2	metallo-beta-lactamase domain containing 2
8151250	0.409028	0.0323	-2.62166	-3.55726	-0.383559
7930162	0.341856	0.0154	-3.12009	-2.85453	-0.383545	WBP1L	WW domain binding protein 1-like
8163481	0.343537	0.0156	-3.11251	-2.86506	-0.383431	CDC26	cell division cycle 26
7915955	0.672857	0.232	-1.30163	-5.32844	-0.383361	SPATA6	spermatogenesis associated 6
7917470	0.472482	0.055	-2.27074	-4.05597	-0.383231
7987792	0.281642	0.00806	-3.57575	-2.23415	-0.383223	PLA2G4D	phospholipase A2 group IVD
8149122	0.459995	0.0493	-2.3429	-3.95377	-0.383194	DEFT1P2///DEFT1P	defensin, theta 1 pseudogene 2///defensin, theta 1 pseudogene
8125941	0.257518	0.00599	-3.78987	-1.95287	-0.383064	SRPK1	SRSF protein kinase 1
8044021	0.34137	0.0153	-3.12853	-2.84279	-0.382723	IL1RL1	interleukin 1 receptor like 1
8053737	0.693944	0.259	-1.22082	-5.41862	-0.382651	LOC102725104///LOC101059935///ANKRD20A8P	putative ankyrin repeat domain-containing protein 20A12 pseudogene///ankyrin repeat domain-containing protein 18A-like///ankyrin repeat domain 20 family member A8, pseudogene
8006317	0.521163	0.0806	-2.01887	-4.40861	-0.382634
7920214	0.408068	0.0319	-2.63045	-3.54475	-0.382576	SPRR2E	small proline rich protein 2E
7938006	0.421577	0.0353	-2.56319	-3.64047	-0.382547	OR51I2	olfactory receptor family 51 subfamily I member 2
7944185	0.377338	0.0225	-2.8647	-3.21249	-0.382532	CD3G	CD3g molecule
7922823	0.48729	0.062	-2.19194	-4.16709	-0.382404	EDEM3	ER degradation enhancing alpha-mannosidase like protein 3
7901744	0.559589	0.105	-1.84494	-4.64619	-0.382294
8133500	0.393927	0.0275	-2.7297	-3.40366	-0.382291
7932744	0.347034	0.0161	-3.09287	-2.89238	-0.38227	ARMC4	armadillo repeat containing 4
8000028	0.431453	0.0387	-2.50175	-3.72795	-0.382116	DCUN1D3	defective in cullin neddylation 1 domain containing 3
8177951	0.356443	0.0183	-3.00401	-3.0165	-0.381862	HCG27	HLA complex group 27 (non-protein coding)
8177229	0.437476	0.0408	-2.46738	-3.77688	-0.381854	BCORP1	BCL6 corepressor pseudogene 1
7912133	0.40491	0.0305	-2.66095	-3.50136	-0.381454	LOC100129476	uncharacterized LOC100129476
7908543	0.526948	0.0841	-1.99053	-4.44774	-0.38109	NEK7	NIMA related kinase 7
7979902	0.383579	0.0241	-2.81773	-3.27888	-0.381051
7938370	0.619674	0.164	-1.54214	-5.04055	-0.380957	SWAP70	SWAP switching B-cell complex 70kDa subunit
8140686	0.338273	0.0141	-3.18339	-2.76678	-0.380934	SEMA3D	semaphorin 3D
8035083	0.402522	0.0297	-2.67807	-3.47701	-0.380819	CYP4F2	cytochrome P450 family 4 subfamily F member 2
7984704	0.667972	0.226	-1.31888	-5.30872	-0.380511	NEO1	neogenin 1
7907790	0.281642	0.00805	-3.57649	-2.23318	-0.380092	CEP350	centrosomal protein 350
8045453	0.327265	0.0126	-3.25832	-2.66352	-0.38001	MIR128-1	microRNA 128-1
8091588	0.393927	0.0272	-2.73695	-3.39338	-0.379978	GPR149	G protein-coupled receptor 149
7960874	0.751902	0.361	-0.972155	-5.67091	-0.379937	C3AR1	complement component 3a receptor 1
8044686	0.312638	0.0113	-3.33552	-2.55785	-0.379908	ACTR3	ARP3 actin related protein 3 homolog
8166015	0.456736	0.0476	-2.36568	-3.92145	-0.379694	MSL3	male-specific lethal 3 homolog (Drosophila)
7952396	0.518183	0.0785	-2.03635	-4.38442	-0.379664
7926805	0.63578	0.185	-1.45912	-5.14292	-0.379359
8120011	0.313835	0.0116	-3.31895	-2.58046	-0.379238	SPATS1	spermatogenesis associated serine rich 1
8065080	0.297164	0.00939	-3.4669	-2.37981	-0.379159
8115871	0.559299	0.105	-1.8458	-4.64503	-0.379077	FLJ16171	FLJ16171 protein
8083000	0.304557	0.0102	-3.40817	-2.4591	-0.378624	FAIM	Fas apoptotic inhibitory molecule
8117628	0.432151	0.039	-2.49772	-3.73368	-0.378555
7965064	0.509291	0.0725	-2.08911	-4.31109	-0.378507	OSBPL8	oxysterol binding protein like 8
7938047	0.54537	0.0957	-1.90513	-4.5647	-0.378343
8129497	0.669721	0.229	-1.31122	-5.3175	-0.377989	EPB41L2	erythrocyte membrane protein band 4.1 like 2
8004219	0.278878	0.0076	-3.61745	-2.17881	-0.377987
8035297	0.433946	0.0396	-2.48668	-3.74941	-0.377647	PLVAP	plasmalemma vesicle associated protein
8152863	0.714113	0.295	-1.12631	-5.51926	-0.377518
8116494	0.360133	0.0193	-2.9692	-3.06533	-0.377444	ZFP62	ZFP62 zinc finger protein
7977596	0.251967	0.00559	-3.84169	-1.88589	-0.377424	RNASE9	ribonuclease A family member 9 (inactive)
7901895	0.338975	0.0141	-3.18029	-2.77107	-0.377339	ATG4C	autophagy related 4C cysteine peptidase
7962013	0.477706	0.0578	-2.23772	-4.10259	-0.37708	ERGIC2	ERGIC and golgi 2
7913582	0.317715	0.012	-3.29727	-2.61011	-0.376606	ZNF436	zinc finger protein 436
7925244	0.550833	0.0987	-1.88488	-4.5922	-0.376501
7927505	0.390024	0.0257	-2.77442	-3.34023	-0.376339	C10orf53	chromosome 10 open reading frame 53
7992516	0.568209	0.111	-1.80746	-4.6965	-0.376308
8097507	0.291181	0.00893	-3.5027	-2.33172	-0.376042	RAB33B	RAB33B, member RAS oncogene family
8169811	0.276214	0.00734	-3.64249	-2.14572	-0.375926	OCRL	OCRL, inositol polyphosphate-5-phosphatase
7913237	0.672578	0.231	-1.30264	-5.32729	-0.375921	CAMK2N1	calcium/calmodulin dependent protein kinase II inhibitor 1
8171295	0.483156	0.061	-2.20271	-4.15194	-0.375852
7972810	0.460081	0.0495	-2.33952	-3.95857	-0.375386	CARS2	cysteinyl-tRNA synthetase 2, mitochondrial (putative)
7902367	0.323427	0.0123	-3.27622	-2.63895	-0.375071	ACADM	acyl-CoA dehydrogenase, C-4 to C-12 straight chain
7911112	0.273594	0.00701	-3.67592	-2.10168	-0.375021	EFCAB2	EF-hand calcium binding domain 2
8088474	0.368729	0.0209	-2.91334	-3.14389	-0.374997
7961998	0.437857	0.0412	-2.46145	-3.78532	-0.374551
8028770	0.372592	0.0216	-2.8903	-3.17636	-0.37454	ZNF546	zinc finger protein 546
8104461	0.360864	0.0194	-2.96391	-3.07275	-0.374402
8133858	0.560715	0.106	-1.83859	-4.65473	-0.373721
8090817	0.530497	0.0855	-1.97963	-4.46274	-0.373692	C3orf36	chromosome 3 open reading frame 36
8014037	0.338273	0.0141	-3.18428	-2.76554	-0.373584	CRLF3	cytokine receptor like factor 3
7928855	0.387605	0.0253	-2.78581	-3.32409	-0.37315	BMPR1A	bone morphogenetic protein receptor type 1A
7925257	0.428044	0.0372	-2.52856	-3.68978	-0.373137	LYST	lysosomal trafficking regulator
8056102	0.515721	0.0768	-2.05051	-4.36478	-0.373095	LY75-CD302///CD302	LY75-CD302 readthrough///CD302 molecule
8157691	0.249104	0.00547	-3.85687	-1.86635	-0.372955	SKA2	spindle and kinetochore associated complex subunit 2
7957467	0.253406	0.00571	-3.826	-1.90613	-0.372854	C12orf29	chromosome 12 open reading frame 29
8103601	0.489615	0.0633	-2.17826	-4.18632	-0.372472	DDX60L	DEAD-box helicase 60-like
7979721	0.581578	0.124	-1.73246	-4.79602	-0.372398	TMEM229B	transmembrane protein 229B
7917576	0.622655	0.167	-1.52872	-5.05728	-0.372378	GBP5	guanylate binding protein 5
7953892	0.513888	0.0755	-2.06214	-4.34863	-0.372154	KLRF1	killer cell lectin like receptor F1
8029360	0.369943	0.0211	-2.9069	-3.15296	-0.372115	ZNF284///ZNF223	zinc finger protein 284///zinc finger protein 223
7961215	0.496277	0.0666	-2.14448	-4.23371	-0.372053	STYK1	serine/threonine/tyrosine kinase 1
8039017	0.447546	0.0444	-2.41171	-3.85606	-0.372048	ZNF816	zinc finger protein 816
7911276	0.362586	0.0197	-2.95546	-3.08462	-0.371971	OR2T6	olfactory receptor family 2 subfamily T member 6
7964677	0.325621	0.0125	-3.26557	-2.65356	-0.371703	C12orf66	chromosome 12 open reading frame 66
7962499	0.393927	0.027	-2.74268	-3.38525	-0.371631	SCAF11	SR-related CTD associated factor 11
8105189	0.42801	0.0371	-2.53013	-3.68754	-0.371476
7947892	0.500673	0.0689	-2.12222	-4.26487	-0.371381
7955863	0.481603	0.0597	-2.21672	-4.13221	-0.371372	MIR196A2	microRNA 196a-2
8050236	0.478055	0.0585	-2.22959	-4.11407	-0.371198
8179258	0.347339	0.0161	-3.08995	-2.89644	-0.371125	LTA	lymphotoxin alpha
8166571	0.36409	0.0199	-2.94619	-3.09765	-0.370918	MAGEB6	MAGE family member B6
7961198	0.804487	0.465	-0.770602	-5.84266	-0.370839	KLRA1P	killer cell lectin like receptor A1, pseudogene
8018754	0.560299	0.105	-1.84073	-4.65185	-0.370751	CYGB	cytoglobin
7945657	0.588805	0.132	-1.69125	-4.85	-0.370552	KRTAP5-4	keratin associated protein 5-4
8125436	0.817472	0.489	-0.727219	-5.87528	-0.370318	HLA-DRB5	major histocompatibility complex, class II, DR beta 5
8061138	0.350341	0.0174	-3.03874	-2.9679	-0.370231	PET117///KAT14	PET117 homolog///lysine acetyltransferase 14
8052380	0.468307	0.0534	-2.29023	-4.02839	-0.37009
8065537	0.482949	0.0607	-2.20548	-4.14804	-0.370086	LOC100134868	uncharacterized LOC100134868
7904907	0.280416	0.00772	-3.60623	-2.19368	-0.370053	BCL9	B-cell CLL/lymphoma 9
8135410	0.421636	0.0354	-2.56223	-3.64185	-0.369988	DUS4L	dihydrouridine synthase 4 like
7942839	0.412446	0.0331	-2.60658	-3.57871	-0.369833	PCF11	PCF11 cleavage and polyadenylation factor subunit
8146788	0.610859	0.153	-1.58812	-4.98264	-0.369783
8124280	0.500185	0.0686	-2.12543	-4.26038	-0.369428	FAM65B	family with sequence similarity 65 member B
7962427	0.535116	0.0888	-1.95462	-4.4971	-0.369411	PUS7L	pseudouridylate synthase 7 like
7979925	0.584228	0.127	-1.71876	-4.81402	-0.369283	ADAM20P1	ADAM metallopeptidase domain 20 pseudogene 1
8155567	0.425685	0.036	-2.54944	-3.66005	-0.369277
7944667	0.490196	0.0639	-2.17192	-4.19523	-0.36921	SORL1	sortilin related receptor 1
8041886	0.541201	0.0939	-1.91767	-4.54761	-0.369172
8157027	0.318773	0.0121	-3.29111	-2.61854	-0.369098	NIPSNAP3B	nipsnap homolog 3B
8105191	0.503952	0.07	-2.11194	-4.27923	-0.369047	PARP8	poly(ADP-ribose) polymerase family member 8
8050565	0.309534	0.011	-3.35471	-2.53169	-0.369017	PUM2	pumilio RNA binding family member 2
8148018	0.465209	0.0522	-2.30486	-4.00769	-0.368936
7988283	0.247912	0.00532	-3.87712	-1.84035	-0.368731	EIF3J-AS1	EIF3J antisense RNA 1 (head to head)
8097568	0.413493	0.0336	-2.59667	-3.59282	-0.368717	FLJ44477	FLJ44477 protein
8031659	0.438385	0.0421	-2.44701	-3.80585	-0.368581	ZFP28	ZFP28 zinc finger protein
7995322	0.615885	0.158	-1.56888	-5.00697	-0.368283
8011218	0.645543	0.198	-1.41111	-5.20074	-0.368235	MIR132	microRNA 132
7987634	0.377406	0.0226	-2.8613	-3.21729	-0.368167
8021664	0.363357	0.0198	-2.95057	-3.0915	-0.36799
8161326	0.296937	0.0093	-3.47372	-2.37063	-0.367982	ZNF658B///ZNF658	zinc finger protein 658B (pseudogene)///zinc finger protein 658
8160769	0.329192	0.0131	-3.23461	-2.69612	-0.367835
7921429	0.393301	0.0263	-2.75918	-3.36184	-0.367745	OR6N2	olfactory receptor family 6 subfamily N member 2
8076749	0.413493	0.0335	-2.59805	-3.59085	-0.367743	CDPF1	cysteine rich DPF motif domain containing 1
7971541	0.38955	0.0256	-2.77747	-3.33591	-0.367623	SUCLA2	succinate-CoA ligase ADP-forming beta subunit
8095574	0.373108	0.0219	-2.88296	-3.18671	-0.367619	DCK	deoxycytidine kinase
8156160	0.409028	0.0324	-2.6199	-3.55976	-0.367553	KIF27	kinesin family member 27
8123388	0.438385	0.0417	-2.45363	-3.79644	-0.367408	UNC93A	unc-93 homolog A (C. elegans)
7911243	0.619173	0.161	-1.55472	-5.02478	-0.367354	OR2AK2	olfactory receptor family 2 subfamily AK member 2
7969145	0.438385	0.0421	-2.44746	-3.80521	-0.367053	ARL11	ADP ribosylation factor like GTPase 11
8142536	0.513888	0.0751	-2.06536	-4.34415	-0.367046
7901316	0.464	0.0511	-2.31895	-3.98773	-0.366919	SLC5A9	solute carrier family 5 member 9
8136658	0.34908	0.0165	-3.0765	-2.91519	-0.366848
8059319	0.445941	0.044	-2.41813	-3.84693	-0.366797	FARSB	phenylalanyl-tRNA synthetase beta subunit
8163775	0.513888	0.0753	-2.0641	-4.3459	-0.366515	MEGF9	multiple EGF like domains 9
7981872	0.458	0.0485	-2.35399	-3.93803	-0.366451
8029107	0.519258	0.0792	-2.03006	-4.39313	-0.366375	CEACAM3	carcinoembryonic antigen related cell adhesion molecule 3
7950683	0.428835	0.0375	-2.52373	-3.69666	-0.366285	NARS2	asparaginyl-tRNA synthetase 2, mitochondrial (putative)
8010780	0.523934	0.0828	-2.001	-4.4333	-0.366235	TEX19	testis expressed 19
8052307	0.512797	0.0746	-2.06965	-4.33818	-0.36618	PPP4R3B	protein phosphatase 4 regulatory subunit 3B
8122259	0.570196	0.112	-1.79793	-4.70922	-0.3661
7915775	0.285186	0.0083	-3.55438	-2.26261	-0.36602	IPP	intracisternal A particle-promoted polypeptide
8047127	0.703744	0.277	-1.17312	-5.4701	-0.365995	MYO1B	myosin IB
8155519	0.429975	0.038	-2.51486	-3.70929	-0.365979
7960896	0.662209	0.22	-1.33983	-5.28457	-0.365892	LOC650293///OR7E91P	seven transmembrane helix receptor///olfactory receptor family 7 subfamily E member 91 pseudogene
7906751	0.349396	0.0169	-3.05922	-2.93929	-0.365833
8173414	0.289021	0.00875	-3.51689	-2.31271	-0.365724	SLC7A3	solute carrier family 7 member 3
8022767	0.431844	0.0389	-2.49943	-3.73125	-0.365675	TRAPPC8	trafficking protein particle complex 8
8108472	0.34137	0.0153	-3.12722	-2.84462	-0.365415	PURA	purine rich element binding protein A
8078380	0.647868	0.201	-1.40229	-5.21125	-0.365414	ZNF860	zinc finger protein 860
8157021	0.615922	0.158	-1.56875	-5.00714	-0.365302	NIPSNAP3A	nipsnap homolog 3A
8144228	0.765852	0.391	-0.911188	-5.72622	-0.365165	FLJ36840	uncharacterized LOC645524
8012099	0.509333	0.0725	-2.08874	-4.31161	-0.365129	PHF23	PHD finger protein 23
7950248	0.431453	0.0386	-2.50471	-3.72373	-0.36509	FCHSD2	FCH and double SH3 domains 2
7951781	0.309155	0.0109	-3.3614	-2.52259	-0.364796	C11orf71	chromosome 11 open reading frame 71
8170117	0.448611	0.0449	-2.40398	-3.86704	-0.364752
7957260	0.385657	0.0249	-2.79661	-3.30879	-0.364708	GLIPR1	GLI pathogenesis related 1
8131917	0.475257	0.0569	-2.24832	-4.08764	-0.364616
8081564	0.308856	0.0108	-3.36733	-2.51453	-0.364615	CD96	CD96 molecule
8099082	0.507157	0.0715	-2.09801	-4.29868	-0.36453
8158987	0.513888	0.0751	-2.06548	-4.34398	-0.364519	CELP	carboxyl ester lipase pseudogene
8173745	0.536992	0.0905	-1.94193	-4.51448	-0.364453	CYSLTR1	cysteinyl leukotriene receptor 1
7960878	0.34908	0.0165	-3.07395	-2.91874	-0.364431	POU5F1P3///POU5F1P3	POU class 5 homeobox 1 pseudogene 3///POU class 5 homeobox 1 pseudogene 3
8116635	0.402416	0.0295	-2.68274	-3.47037	-0.364228	BPHL	biphenyl hydrolase like
8070010	0.477706	0.0582	-2.23389	-4.108	-0.364124	SYNJ1	synaptojanin 1
7973056	0.360869	0.0194	-2.96331	-3.0736	-0.36412	APEX1	apurinic/apyrimidinic endodeoxyribonuclease 1
7912535	0.654358	0.209	-1.37461	-5.24398	-0.363993
8052399	0.745847	0.348	-1.00082	-5.64397	-0.3637	BCL11A	B-cell CLL/lymphoma 11A
8081925	0.378844	0.0232	-2.84334	-3.24266	-0.36366	NR1I2	nuclear receptor subfamily 1 group I member 2
8155493	0.433946	0.0396	-2.48735	-3.74845	-0.363611
7943573	0.465209	0.0518	-2.30997	-4.00045	-0.363546	LOC643923	uncharacterized LOC643923
8161440	0.432769	0.0392	-2.49368	-3.73945	-0.36342
8116722	0.316659	0.0118	-3.30345	-2.60164	-0.363346	QIQN5815	uncharacterized LOC100129033
8052834	0.471437	0.0544	-2.27789	-4.04585	-0.363103	C2orf42	chromosome 2 open reading frame 42
7971573	0.513888	0.075	-2.06636	-4.34276	-0.363068	RCBTB2	RCC1 and BTB domain containing protein 2
8096733	0.712153	0.291	-1.13616	-5.50903	-0.362893	SGMS2	sphingomyelin synthase 2
8034390	0.537597	0.0913	-1.93648	-4.52193	-0.362818	ZNF799	zinc finger protein 799
8139163	0.356962	0.0185	-2.99844	-3.02431	-0.362691	FAM183BP	acyloxyacyl hydrolase (neutrophil)
8014723	0.351719	0.0176	-3.0318	-2.97761	-0.362669	PIP4K2B	phosphatidylinositol-5-phosphate 4-kinase type 2 beta
8111533	0.565861	0.109	-1.82049	-4.67904	-0.362668	LMBRD2	LMBR1 domain containing 2
8116479	0.365199	0.0203	-2.93308	-3.11609	-0.36264
8036389	0.377406	0.0226	-2.86067	-3.21818	-0.362633	ZNF585B	zinc finger protein 585B
7909164	0.34908	0.0165	-3.07438	-2.91815	-0.362451	CTSE	cathepsin E
8033332	0.462083	0.0502	-2.3314	-3.97008	-0.362409	ADGRE4P	adhesion G protein-coupled receptor E4, pseudogene
8161429	0.434934	0.04	-2.48077	-3.75782	-0.362338
7953735	0.386556	0.025	-2.79259	-3.31448	-0.362073	LINC00965///LINC00965	long intergenic non-protein coding RNA 965///long intergenic non-protein coding RNA 965
7901765	0.372048	0.0215	-2.89613	-3.16813	-0.362015	HOOK1	hook microtubule tethering protein 1
8089867	0.393853	0.0265	-2.75308	-3.37049	-0.362	RABL3	RAB, member of RAS oncogene family like 3
7910636	0.393927	0.0272	-2.73669	-3.39375	-0.361871
7988672	0.494083	0.0658	-2.15288	-4.22194	-0.361819	HDC	histidine decarboxylase
8027744	0.519258	0.0796	-2.02736	-4.39687	-0.36179	HPN-AS1	HPN antisense RNA 1
8075705	0.560299	0.105	-1.8409	-4.65163	-0.361543
7945958	0.464	0.0507	-2.32361	-3.98113	-0.361509	OR52B4	olfactory receptor family 52 subfamily B member 4 (gene/pseudogene)
8094340	0.314339	0.0116	-3.31573	-2.58486	-0.361449	MIR218-1	microRNA 218-1
7981111	0.349396	0.017	-3.05335	-2.9475	-0.361375	DICER1	dicer 1, ribonuclease III
8171762	0.42625	0.0367	-2.53797	-3.67639	-0.361318	RPS6KA3	ribosomal protein S6 kinase A3
7948377	0.285186	0.00834	-3.55087	-2.2673	-0.361303	OR5A2	olfactory receptor family 5 subfamily A member 2
8065196	0.663055	0.221	-1.33599	-5.28901	-0.361136
7905058	0.471396	0.0543	-2.27846	-4.04505	-0.361054	FAM231A///LOC388692	family with sequence similarity 231 member A///uncharacterized LOC388692
8101065	0.514356	0.0757	-2.05979	-4.35189	-0.360916	PPEF2	protein phosphatase with EF-hand domain 2
8056361	0.555446	0.102	-1.86372	-4.62085	-0.360847
8023908	0.377406	0.0226	-2.8613	-3.21728	-0.36084
8129637	0.773053	0.404	-0.884536	-5.7495	-0.360826	VNN2	vanin 2
7950654	0.57499	0.117	-1.77125	-4.74473	-0.360709	ALG8	ALG8, alpha-1,3-glucosyltransferase
7972487	0.402416	0.0295	-2.68254	-3.47067	-0.360703	DOCK9	dedicator of cytokinesis 9
7903803	0.349024	0.0164	-3.07908	-2.91159	-0.360404	AHCYL1	adenosylhomocysteinase like 1
8102513	0.526948	0.0839	-1.99237	-4.4452	-0.360313	LOC101929762	uncharacterized LOC101929762
8110606	0.489764	0.0635	-2.17635	-4.189	-0.360216	BTNL8///BTNL3	butyrophilin like 8///butyrophilin like 3
7923967	0.451969	0.0459	-2.38949	-3.88762	-0.360189	YOD1	YOD1 deubiquitinase
8177120	0.553665	0.1	-1.87348	-4.60764	-0.360118	LOC100233156///TEKT4P2///MAFIP	tektin 4 pseudogene///tektin 4 pseudogene 2///MAFF interacting protein (pseudogene)
8114546	0.57504	0.118	-1.76819	-4.7488	-0.359936
7940377	0.451969	0.046	-2.38901	-3.88831	-0.359873	TMEM132A	transmembrane protein 132A
8085946	0.60409	0.146	-1.62032	-4.94164	-0.359805	EOMES	eomesodermin
8013259	0.481709	0.0598	-2.21531	-4.13418	-0.359721
7988082	0.426074	0.0363	-2.54487	-3.66657	-0.359529	ZSCAN29	zinc finger and SCAN domain containing 29
8134079	0.266064	0.00655	-3.72494	-2.03741	-0.359519	GTPBP10	GTP binding protein 10
8021286	0.472558	0.0552	-2.26785	-4.06004	-0.359501	C18orf54	chromosome 18 open reading frame 54
8089082	0.275635	0.00714	-3.66264	-2.11916	-0.359378	DCBLD2	discoidin, CUB and LCCL domain containing 2
8129649	0.393927	0.027	-2.74268	-3.38525	-0.359227	SLC18B1	solute carrier family 18 member B1
8066739	0.328734	0.013	-3.24122	-2.68702	-0.359162	ZNF663P	zinc finger protein 663, pseudogene
8037742	0.365199	0.0203	-2.9341	-3.11467	-0.358964	PGLYRP1	peptidoglycan recognition protein 1
7927202	0.557457	0.103	-1.8575	-4.62926	-0.358464	ZNF22	zinc finger protein 22
8119858	0.587621	0.129	-1.7062	-4.83048	-0.358303	POLH	DNA polymerase eta
7916725	0.54537	0.0957	-1.90514	-4.56468	-0.358111
8150565	0.397538	0.0285	-2.70491	-3.43887	-0.357828	RNF170	ring finger protein 170
8168976	0.309534	0.011	-3.35675	-2.52892	-0.357781	ARMCX5-GPRASP2///GPRASP2	ARMCX5-GPRASP2 readthrough///G protein-coupled receptor associated sorting protein 2
8044049	0.725622	0.313	-1.08173	-5.56477	-0.357718	IL18RAP	interleukin 18 receptor accessory protein
8129317	0.430212	0.0382	-2.51028	-3.71581	-0.357715	SERINC1	serine incorporator 1
8168432	0.329192	0.0131	-3.2334	-2.69778	-0.357714
8008564	0.494011	0.0656	-2.15502	-4.21894	-0.357621	TOM1L1	target of myb1 like 1 membrane trafficking protein
7911258	0.447079	0.0442	-2.41393	-3.85289	-0.357484	OR2L3	olfactory receptor family 2 subfamily L member 3
7937944	0.529499	0.0849	-1.98436	-4.45624	-0.35743	OR52M1	olfactory receptor family 52 subfamily M member 1
8095535	0.463238	0.0505	-2.32711	-3.97616	-0.357264	ENAM	enamelin
7929589	0.360133	0.0193	-2.96879	-3.0659	-0.357168
8071044	0.444689	0.0436	-2.42355	-3.83923	-0.357101	LOC100233156///TEKT4P2///MAFIP	tektin 4 pseudogene///tektin 4 pseudogene 2///MAFF interacting protein (pseudogene)
8160011	0.40491	0.0307	-2.65605	-3.50833	-0.35708	KIAA2026	KIAA2026
8062685	0.349396	0.0171	-3.04933	-2.95311	-0.357065
8172035	0.506449	0.0711	-2.10169	-4.29355	-0.357052	DYNLT3	dynein light chain Tctex-type 3
7910550	0.394173	0.0278	-2.72172	-3.415	-0.356949	TSNAX-DISC1///TSNAX	TSNAX-DISC1 readthrough (NMD candidate)///translin associated factor X
8126860	0.275635	0.00714	-3.66252	-2.11931	-0.356903	MUT	methylmalonyl-CoA mutase
7914938	0.715282	0.297	-1.12161	-5.52412	-0.356735
8143575	0.432917	0.0393	-2.49267	-3.74088	-0.356731	EPHA1	EPH receptor A1
8178833	0.792277	0.441	-0.813882	-5.80852	-0.356453	HLA-DOB	major histocompatibility complex, class II, DO beta
8002194	0.263292	0.00643	-3.73868	-2.01947	-0.35636	DPEP2	dipeptidase 2
7902235	0.377406	0.0226	-2.86251	-3.21559	-0.35626	LRRC7	leucine rich repeat containing 7
8017476	0.659427	0.215	-1.35432	-5.26773	-0.35607	CSH2	chorionic somatomammotropin hormone 2
7989759	0.372506	0.0216	-2.89287	-3.17273	-0.356032	PARP16	poly(ADP-ribose) polymerase family member 16
8142497	0.308856	0.0108	-3.37139	-2.50901	-0.355938	CTTNBP2	cortactin binding protein 2
8090630	0.581879	0.125	-1.72875	-4.80089	-0.35592	TMCC1	transmembrane and coiled-coil domain family 1
8045919	0.349145	0.0165	-3.07328	-2.91967	-0.355913	2022-03-07	membrane associated ring-CH-type finger 7
8094759	0.309534	0.011	-3.35471	-2.53169	-0.355912	NSUN7	NOP2/Sun RNA methyltransferase family member 7
8039070	0.553528	0.0999	-1.87637	-4.60373	-0.355776	ZNF677	zinc finger protein 677
7918725	0.383579	0.0241	-2.81726	-3.27955	-0.355735	TRIM33	tripartite motif containing 33
8083850	0.627052	0.174	-1.50239	-5.08992	-0.355515	PHC3	polyhomeotic homolog 3
8117741	0.465209	0.0518	-2.30988	-4.00057	-0.355482	OR2H2	olfactory receptor family 2 subfamily H member 2
8061013	0.460037	0.0494	-2.34199	-3.95506	-0.355426	ISM1	isthmin 1, angiogenesis inhibitor
8151764	0.471237	0.0542	-2.28032	-4.04241	-0.355338
8035793	0.393927	0.0269	-2.74455	-3.3826	-0.355208	ZNF737///ZNF737	zinc finger protein 737///zinc finger protein 737
7957275	0.471237	0.0543	-2.2793	-4.04386	-0.355015
8162848	0.384241	0.0245	-2.80679	-3.29438	-0.354899
8139840	0.657422	0.212	-1.36368	-5.2568	-0.354621	ERV3-1	endogenous retrovirus group 3 member 1
7917752	0.403742	0.0301	-2.66984	-3.48872	-0.354619
8071051	0.42625	0.0366	-2.53925	-3.67456	-0.354578	LOC100233156///TEKT4P2///MAFIP	tektin 4 pseudogene///tektin 4 pseudogene 2///MAFF interacting protein (pseudogene)
8058161	0.408024	0.0315	-2.63929	-3.53217	-0.354548	ORC2	origin recognition complex subunit 2
8167210	0.268343	0.00666	-3.71258	-2.05358	-0.354545	SPACA5B///SPACA5	sperm acrosome associated 5B///sperm acrosome associated 5
7905339	0.393927	0.0267	-2.74857	-3.37689	-0.354531	GABPB2	GA binding protein transcription factor beta subunit 2
8124846	0.40659	0.0312	-2.64574	-3.52299	-0.354503
8058221	0.278275	0.00753	-3.62453	-2.16945	-0.354326	TRAK2	trafficking kinesin protein 2
8061129	0.515721	0.0765	-2.05299	-4.36134	-0.354086	MGME1///MGME1	mitochondrial genome maintenance exonuclease 1///mitochondrial genome maintenance exonuclease 1
8104625	0.464	0.051	-2.32058	-3.98542	-0.353957
7925751	0.492822	0.0651	-2.15998	-4.21197	-0.353927	OR2T10	olfactory receptor family 2 subfamily T member 10
8063115	0.333257	0.0134	-3.21532	-2.72269	-0.35388	MMP9	matrix metallopeptidase 9
7937938	0.356962	0.0185	-2.99561	-3.02827	-0.353846	OR52K2	olfactory receptor family 52 subfamily K member 2
8104139	0.686716	0.248	-1.25135	-5.38499	-0.353778	LOC389834	ankyrin repeat domain 57 pseudogene
7946849	0.519328	0.0796	-2.02666	-4.39783	-0.353772
8095488	0.509726	0.0727	-2.08729	-4.31363	-0.353582	SMR3A	submaxillary gland androgen regulated protein 3A
8093156	0.25878	0.00609	-3.77792	-1.96839	-0.353509	NCBP2	nuclear cap binding protein subunit 2
7971184	0.473945	0.0561	-2.25742	-4.07478	-0.353191	MRPS31	mitochondrial ribosomal protein S31
8112070	0.713287	0.293	-1.13116	-5.51423	-0.353019
7964575	0.518183	0.0785	-2.03584	-4.38513	-0.3529	AVIL	advillin
8172026	0.413493	0.0336	-2.59605	-3.5937	-0.352881
8006345	0.248893	0.00542	-3.86332	-1.85806	-0.352856	RHOT1	ras homolog family member T1
7921625	0.622601	0.167	-1.52944	-5.05639	-0.35284	SLAMF6	SLAM family member 6
8052845	0.426962	0.0369	-2.53398	-3.68206	-0.352803	TIA1	TIA1 cytotoxic granule-associated RNA binding protein
8130129	0.655228	0.21	-1.37012	-5.24925	-0.352489	NUP43	nucleoporin 43
7985053	0.501656	0.0692	-2.1193	-4.26895	-0.352464	FBXO22	F-box protein 22
8031748	0.595506	0.138	-1.66263	-4.88718	-0.352425	ZNF749	zinc finger protein 749
8058552	0.58019	0.122	-1.74425	-4.78048	-0.352372	IDH1	isocitrate dehydrogenase (NADP(+)) 1, cytosolic
7963438	0.322749	0.0123	-3.27866	-2.6356	-0.352372	KRT71	keratin 71
8033767	0.358932	0.0188	-2.98715	-3.04014	-0.352311	ZNF560	zinc finger protein 560
8009164	0.581879	0.125	-1.72888	-4.80073	-0.352222	DCAF7	DDB1 and CUL4 associated factor 7
8048940	0.399977	0.029	-2.6941	-3.45423	-0.352185	SP100	SP100 nuclear antigen
7980452	0.565337	0.108	-1.82238	-4.67651	-0.352161
8148263	0.472558	0.0553	-2.26707	-4.06115	-0.352083	TRMT12	tRNA methyltransferase 12 homolog
7986411	0.27039	0.00674	-3.70404	-2.06476	-0.351994	MEF2A	myocyte enhancer factor 2A
8063634	0.430212	0.0382	-2.51058	-3.71538	-0.351988	LOC79160	uncharacterized LOC79160
8000184	0.510499	0.0732	-2.08245	-4.32038	-0.351853	IGSF6	immunoglobulin superfamily member 6
8161442	0.460081	0.0495	-2.33959	-3.95846	-0.351708	LINC01597///FAM27B	long intergenic non-protein coding RNA 1597///family with sequence similarity 27 member B
7902721	0.308856	0.0106	-3.38325	-2.49289	-0.351579	CLCA1	chloride channel accessory 1
7974380	0.327477	0.0128	-3.25135	-2.6731	-0.351259	PSMC6	proteasome 26S subunit, ATPase 6
7951133	0.396627	0.0284	-2.70858	-3.43367	-0.351218	MAML2///MAML2	mastermind like transcriptional coactivator 2///mastermind like transcriptional coactivator 2
7909140	0.512133	0.0739	-2.07588	-4.32952	-0.350824
8067277	0.32935	0.0132	-3.23076	-2.70142	-0.350511	MIR296	microRNA 296
7943162	0.253818	0.00577	-3.81779	-1.91673	-0.350417	C11orf54	chromosome 11 open reading frame 54
7905037	0.577572	0.119	-1.76088	-4.75849	-0.350417
8006786	0.532873	0.0867	-1.97088	-4.47478	-0.350289	ARHGAP23	Rho GTPase activating protein 23
7983648	0.449528	0.0452	-2.40037	-3.87217	-0.350141
8063074	0.413158	0.0333	-2.60221	-3.58494	-0.350108	ZSWIM1	zinc finger SWIM-type containing 1
8163013	0.588106	0.131	-1.69777	-4.84149	-0.349838
8149161	0.449519	0.0451	-2.40102	-3.87125	-0.349644	LINC00965///LINC00965	long intergenic non-protein coding RNA 965///long intergenic non-protein coding RNA 965
8074615	0.445941	0.044	-2.4176	-3.84769	-0.349612
8045347	0.658194	0.214	-1.35776	-5.26372	-0.349607
7960828	0.430382	0.0384	-2.50832	-3.71861	-0.349549	GDF3	growth differentiation factor 3
8095139	0.463238	0.0505	-2.32669	-3.97675	-0.349441	SRD5A3	steroid 5 alpha-reductase 3
7930454	0.518497	0.0788	-2.03344	-4.38844	-0.34935	PDCD4	programmed cell death 4 (neoplastic transformation inhibitor)
8035551	0.570196	0.112	-1.79803	-4.70908	-0.349338	MGC10814	uncharacterized protein MGC10814
7974771	0.308856	0.0108	-3.36709	-2.51485	-0.349143	PCNX4	pecanex homolog 4 (Drosophila)
8149210	0.451688	0.0457	-2.39211	-3.88391	-0.349091	LINC00965///LINC00965	long intergenic non-protein coding RNA 965///long intergenic non-protein coding RNA 965
7938762	0.363797	0.0199	-2.94803	-3.09507	-0.349055	GTF2H1	general transcription factor IIH subunit 1
7989661	0.413158	0.0334	-2.60001	-3.58807	-0.348903	OAZ2	ornithine decarboxylase antizyme 2
8059475	0.353323	0.0177	-3.02633	-2.98525	-0.348811
8083978	0.547731	0.0972	-1.89515	-4.57826	-0.348795	NAALADL2	N-acetylated alpha-linked acidic dipeptidase-like 2
8027268	0.461091	0.0499	-2.33497	-3.96501	-0.348645
8101624	0.536992	0.0905	-1.94232	-4.51394	-0.348458	KLHL8	kelch like family member 8
8131996	0.626843	0.173	-1.50419	-5.0877	-0.34843	CREB5	cAMP responsive element binding protein 5
7937104	0.45314	0.0465	-2.38093	-3.89979	-0.34839	LINC01165	long intergenic non-protein coding RNA 1165
7984517	0.488689	0.0627	-2.18447	-4.17759	-0.348351	GLCE	glucuronic acid epimerase
8172032	0.622685	0.168	-1.52692	-5.05952	-0.348339
7970602	0.368729	0.0208	-2.91631	-3.13971	-0.348165	PARP4	poly(ADP-ribose) polymerase family member 4
7969017	0.47416	0.0563	-2.2558	-4.07707	-0.348155	RB1	RB transcriptional corepressor 1
7984213	0.747549	0.352	-0.992765	-5.6516	-0.348042
8151561	0.637399	0.187	-1.45148	-5.15218	-0.348013	ZFAND1	zinc finger AN1-type containing 1
7976069	0.551725	0.0991	-1.88227	-4.59574	-0.348003
7974117	0.619763	0.165	-1.53998	-5.04324	-0.347956	C14orf28	chromosome 14 open reading frame 28
8064514	0.364177	0.0199	-2.94548	-3.09865	-0.347685	ZNF343	zinc finger protein 343
8135235	0.489764	0.0634	-2.17702	-4.18806	-0.347542	PMPCB	peptidase, mitochondrial processing beta subunit
8110666	0.408024	0.0316	-2.6367	-3.53585	-0.347532
7999433	0.494083	0.0658	-2.15301	-4.22176	-0.347518
7963137	0.655623	0.211	-1.36877	-5.25083	-0.34732
8096556	0.429384	0.0378	-2.51796	-3.70488	-0.347206	METAP1	methionyl aminopeptidase 1
7940108	0.53767	0.0914	-1.93574	-4.52294	-0.347029	OR6Q1	olfactory receptor family 6 subfamily Q member 1 (gene/pseudogene)
8144494	0.501656	0.0693	-2.11889	-4.26953	-0.346975	LINC00965///LINC00965	long intergenic non-protein coding RNA 965///long intergenic non-protein coding RNA 965
8089000	0.414456	0.0339	-2.59001	-3.6023	-0.346735	CGGBP1	CGG triplet repeat binding protein 1
7947096	0.413493	0.0337	-2.59452	-3.59587	-0.346516	MRGPRX2	MAS related GPR family member X2
8144420	0.500629	0.0689	-2.12263	-4.26429	-0.346446	LINC00965///LINC00965	long intergenic non-protein coding RNA 965///long intergenic non-protein coding RNA 965
7976243	0.250526	0.00553	-3.84938	-1.87599	-0.346072	CPSF2	cleavage and polyadenylation specific factor 2
7955646	0.349396	0.0169	-3.058	-2.94099	-0.345977	EIF4B	eukaryotic translation initiation factor 4B
8172088	0.430382	0.0384	-2.50804	-3.719	-0.345929	BCOR///BCOR	BCL6 corepressor///BCL6 corepressor
7921533	0.517413	0.078	-2.04035	-4.37887	-0.345921	KCNJ10	potassium voltage-gated channel subfamily J member 10
8095009	0.587934	0.13	-1.70268	-4.83508	-0.345914	DCUN1D4	defective in cullin neddylation 1 domain containing 4
7948157	0.360869	0.0195	-2.96209	-3.07531	-0.345805	OR9G4	olfactory receptor family 9 subfamily G member 4
8003156	0.574795	0.117	-1.77332	-4.74199	-0.345784
8129522	0.536992	0.0906	-1.94138	-4.51523	-0.345774	MED23	mediator complex subunit 23
8119107	0.397479	0.0285	-2.70533	-3.43827	-0.345749
7923635	0.472558	0.0551	-2.26963	-4.05753	-0.345673	PLEKHA6	pleckstrin homology domain containing A6
7949674	0.488481	0.0626	-2.18572	-4.17583	-0.345605	RBM4B	RNA binding motif protein 4B
8034408	0.447318	0.0443	-2.4125	-3.85493	-0.345068	ZNF564///ZNF490	zinc finger protein 564///zinc finger protein 490
8169947	0.423532	0.0358	-2.55464	-3.65265	-0.345022	OR13H1	olfactory receptor family 13 subfamily H member 1
8036318	0.430041	0.0381	-2.51289	-3.71209	-0.345002	ZNF566	zinc finger protein 566
8155521	0.349396	0.0166	-3.07221	-2.92118	-0.344989	FAM27B	family with sequence similarity 27 member B
8095343	0.693944	0.259	-1.22046	-5.41902	-0.344803	STAP1	signal transducing adaptor family member 1
7967624	0.349396	0.017	-3.0542	-2.9463	-0.344772	SLC15A4	solute carrier family 15 member 4
8117176	0.595506	0.137	-1.6627	-4.88709	-0.344577	LOC100505502///LOC646700///LOC392364	putative UPF0607 protein FLJ37424///UPF0607 protein ENSP00000381418-like pseudogene///nuclear pore associated protein 1 pseudogene
8083839	0.579817	0.121	-1.74867	-4.77464	-0.344512	GPR160	G protein-coupled receptor 160
7925446	0.535116	0.0887	-1.95561	-4.49573	-0.344453
7993807	0.464	0.0507	-2.32368	-3.98102	-0.344345	TMEM159///TMEM159	transmembrane protein 159///transmembrane protein 159
7992917	0.25878	0.00608	-3.77903	-1.96695	-0.344297	CLUAP1	clusterin associated protein 1
7937016	0.395486	0.0282	-2.71318	-3.42712	-0.344109	CLRN3	clarin 3
8102993	0.665271	0.223	-1.32865	-5.29748	-0.344034	GYPB	glycophorin B (MNS blood group)
8146717	0.474982	0.0565	-2.2534	-4.08046	-0.343982	C8orf44-SGK3///SGK3	C8orf44-SGK3 readthrough///serum/glucocorticoid regulated kinase family member 3
8083092	0.489855	0.0635	-2.17564	-4.19	-0.343937	ZBTB38	zinc finger and BTB domain containing 38
8165156	0.336312	0.0138	-3.19934	-2.74475	-0.343932	SDCCAG3	serologically defined colon cancer antigen 3
8030908	0.312638	0.0113	-3.33479	-2.55884	-0.343624	ZNF480	zinc finger protein 480
8006668	0.562364	0.107	-1.8329	-4.66238	-0.343606	MRM1	mitochondrial rRNA methyltransferase 1
8144416	0.45314	0.0465	-2.38179	-3.89857	-0.343471	LINC00965///LINC00965	long intergenic non-protein coding RNA 965///long intergenic non-protein coding RNA 965
8132347	0.360133	0.0189	-2.98076	-3.0491	-0.343469	GPR141	G protein-coupled receptor 141
8100699	0.43405	0.0398	-2.48371	-3.75363	-0.343417	SYT14P1	synaptotagmin 14 pseudogene 1
8170198	0.302121	0.01	-3.42194	-2.44046	-0.343346
7897966	0.465209	0.0521	-2.30651	-4.00534	-0.343299	C1orf158	chromosome 1 open reading frame 158
8042333	0.518382	0.0786	-2.03499	-4.3863	-0.343202
7997346	0.34137	0.0153	-3.12733	-2.84446	-0.343037	CLEC3A	C-type lectin domain family 3 member A
7968913	0.354666	0.0179	-3.01812	-2.99674	-0.343032
7944493	0.481247	0.0595	-2.21853	-4.12966	-0.343023	CBL	Cbl proto-oncogene
8156295	0.335036	0.0136	-3.20868	-2.73186	-0.342965	SECISBP2	SECIS binding protein 2
7969955	0.683129	0.244	-1.26315	-5.37184	-0.342946	METTL21EP	methyltransferase like 21E, pseudogene
8154838	0.513888	0.0751	-2.06565	-4.34375	-0.34294
7977567	0.634184	0.183	-1.4675	-5.13271	-0.342873	KLHL33	kelch like family member 33
8042576	0.57976	0.121	-1.75053	-4.77219	-0.34261	NAGK	N-acetylglucosamine kinase
7900009	0.557857	0.103	-1.85315	-4.63511	-0.3426	AGO4	argonaute 4, RISC catalytic component
8015798	0.385657	0.0249	-2.79498	-3.3111	-0.342554	LINC00910	long intergenic non-protein coding RNA 910
8173605	0.537597	0.0912	-1.93698	-4.52125	-0.3424
8127419	0.377456	0.023	-2.8492	-3.23438	-0.34234
7937876	0.409173	0.0325	-2.61769	-3.56291	-0.342336
8132838	0.339886	0.0146	-3.15841	-2.80136	-0.342308
7961524	0.577572	0.119	-1.76041	-4.75911	-0.342253	ERP27	endoplasmic reticulum protein 27
7908421	0.417425	0.0346	-2.57717	-3.62057	-0.342246	TROVE2	TROVE domain family member 2
8167895	0.420556	0.0351	-2.56635	-3.63598	-0.342108	FOXR2	forkhead box R2
7914555	0.523934	0.0825	-2.00349	-4.42986	-0.342035
8144418	0.454117	0.0468	-2.37679	-3.90567	-0.341834	LINC00965///LINC00965	long intergenic non-protein coding RNA 965///long intergenic non-protein coding RNA 965
7989159	0.399305	0.0289	-2.69742	-3.44951	-0.341729	ZNF280D	zinc finger protein 280D
7957167	0.349767	0.0173	-3.04316	-2.96172	-0.341669	TMEM19	transmembrane protein 19
7911085	0.275573	0.0071	-3.66655	-2.114	-0.341643	COX20	COX20, cytochrome c oxidase assembly factor
7957161	0.377456	0.0228	-2.85602	-3.22474	-0.34161	THAP2	THAP domain containing 2
8030736	0.516402	0.0774	-2.04572	-4.37142	-0.341417	ACPT	acid phosphatase, testicular
8046333	0.668099	0.227	-1.31757	-5.31023	-0.341359	CYBRD1	cytochrome b reductase 1
8026212	0.605101	0.148	-1.61096	-4.9536	-0.341348	MIR181C	microRNA 181c
8170630	0.504712	0.0704	-2.1083	-4.28432	-0.341177	PNMA6A	paraneoplastic Ma antigen family member 6A
8178650	0.514356	0.0758	-2.05936	-4.35249	-0.341168	HSPA1L	heat shock protein family A (Hsp70) member 1 like
8104901	0.428044	0.0372	-2.52834	-3.6901	-0.34113	IL7R	interleukin 7 receptor
8078971	0.413493	0.0336	-2.59694	-3.59243	-0.341034	ENTPD3	ectonucleoside triphosphate diphosphohydrolase 3
8179848	0.516039	0.0772	-2.04695	-4.36972	-0.341017	HSPA1L	heat shock protein family A (Hsp70) member 1 like
7945652	0.558728	0.104	-1.84966	-4.63983	-0.34091	KRTAP5-3	keratin associated protein 5-3
8016414	0.456736	0.0476	-2.36528	-3.92202	-0.34086	SKAP1	src kinase associated phosphoprotein 1
8068200	0.393927	0.0273	-2.73546	-3.3955	-0.340777	URB1-AS1	URB1 antisense RNA 1 (head to head)
7932177	0.492822	0.0651	-2.15919	-4.21309	-0.340773	CDNF	cerebral dopamine neurotrophic factor
8152506	0.64127	0.191	-1.43876	-5.16757	-0.340612	SAMD12	sterile alpha motif domain containing 12
8040417	0.519579	0.0798	-2.0258	-4.39902	-0.340602
7935320	0.310713	0.0111	-3.34712	-2.54203	-0.34049	TM9SF3	transmembrane 9 superfamily member 3
8011320	0.655485	0.21	-1.36958	-5.24989	-0.340477	OR1D5	olfactory receptor family 1 subfamily D member 5
8039574	0.59639	0.139	-1.65651	-4.8951	-0.340197	ZSCAN5B	zinc finger and SCAN domain containing 5B
8169898	0.526948	0.0838	-1.9928	-4.44461	-0.340185	RAB33A	RAB33A, member RAS oncogene family
8142765	0.540837	0.0933	-1.92202	-4.54168	-0.340182	LRRC4	leucine rich repeat containing 4
8123760	0.498517	0.0677	-2.13341	-4.24922	-0.340161	LY86-AS1	LY86 antisense RNA 1
8012464	0.568652	0.111	-1.8061	-4.69831	-0.340042	LOC100128288	uncharacterized LOC100128288
8000799	0.604537	0.148	-1.61472	-4.94879	-0.339945	GDPD3	glycerophosphodiester phosphodiesterase domain containing 3
8054930	0.360133	0.019	-2.97752	-3.05364	-0.339859	NIFK	nucleolar protein interacting with the FHA domain of MKI67
8034873	0.758214	0.373	-0.947324	-5.69377	-0.339789	ADGRE2	adhesion G protein-coupled receptor E2
8140534	0.519579	0.0798	-2.02554	-4.39939	-0.339682	SEMA3C	semaphorin 3C
8112312	0.355451	0.0181	-3.01012	-3.00795	-0.339599	DIMT1	DIM1 dimethyladenosine transferase 1 homolog
8027414	0.456736	0.0477	-2.36413	-3.92364	-0.339528
8125134	0.515721	0.0764	-2.05394	-4.36002	-0.339475	HSPA1L	heat shock protein family A (Hsp70) member 1 like
8100001	0.437476	0.0408	-2.46713	-3.77722	-0.339375
8112672	0.377406	0.0225	-2.86305	-3.21482	-0.339348	ANKRD31	ankyrin repeat domain 31
8091444	0.545905	0.096	-1.90275	-4.56793	-0.339332
8161829	0.308856	0.0108	-3.36988	-2.51105	-0.339126	CARNMT1	carnosine N-methyltransferase 1
7951159	0.443345	0.0433	-2.42815	-3.83269	-0.339029
7924840	0.437436	0.0407	-2.46867	-3.77504	-0.338992
8002556	0.404682	0.0303	-2.66469	-3.49604	-0.338791	TAT	tyrosine aminotransferase
8108688	0.415325	0.0341	-2.5854	-3.60887	-0.338731	PCDHB3	protocadherin beta 3
8143759	0.431453	0.0387	-2.50215	-3.72738	-0.338637	ATP6V0E2-AS1	ATP6V0E2 antisense RNA 1
8148317	0.394014	0.0276	-2.72714	-3.40731	-0.338615	MYC	v-myc avian myelocytomatosis viral oncogene homolog
8145083	0.535002	0.0883	-1.95845	-4.49183	-0.338589	BMP1	bone morphogenetic protein 1
7898594	0.523459	0.082	-2.00775	-4.42399	-0.338506	HTR6	5-hydroxytryptamine receptor 6
8035813	0.621076	0.166	-1.53466	-5.04989	-0.338423	ZNF43	zinc finger protein 43
8087833	0.558123	0.104	-1.85171	-4.63707	-0.338398	DUSP7	dual specificity phosphatase 7
7991209	0.437857	0.0413	-2.45883	-3.78904	-0.338388	MRPL46	mitochondrial ribosomal protein L46
8029914	0.599475	0.141	-1.64614	-4.90847	-0.338309	C5AR2	complement component 5a receptor 2
7962242	0.357514	0.0186	-2.99247	-3.03268	-0.338201
8170412	0.604841	0.148	-1.61173	-4.95261	-0.337991	MAGEA8	MAGE family member A8
7973968	0.361568	0.0196	-2.9591	-3.07951	-0.337911
8025450	0.582478	0.125	-1.72642	-4.80396	-0.337862	OR2Z1	olfactory receptor family 2 subfamily Z member 1
7902799	0.434908	0.0399	-2.48191	-3.7562	-0.337587	LINC01140	long intergenic non-protein coding RNA 1140
7903906	0.349396	0.0171	-3.05047	-2.95151	-0.337462
7962185	0.423532	0.0357	-2.55587	-3.6509	-0.337445	AMN1	antagonist of mitotic exit network 1 homolog
7912303	0.329805	0.0132	-3.22902	-2.70381	-0.337442	DFFA	DNA fragmentation factor subunit alpha
8055596	0.460899	0.0498	-2.33597	-3.9636	-0.337384
8088151	0.373108	0.0218	-2.88575	-3.18278	-0.337319	ACTR8	ARP8 actin-related protein 8 homolog
8051882	0.456736	0.0477	-2.36388	-3.92399	-0.337272	LRPPRC	leucine rich pentatricopeptide repeat containing
7960143	0.407882	0.0314	-2.6401	-3.53101	-0.337246	ZNF84	zinc finger protein 84
8135909	0.407555	0.0314	-2.64178	-3.52863	-0.337238	LEP	leptin
8166157	0.404682	0.0303	-2.66476	-3.49595	-0.337162	BMX	BMX non-receptor tyrosine kinase
8151898	0.360133	0.019	-2.97827	-3.05259	-0.337048	C8orf37	chromosome 8 open reading frame 37
8084627	0.556239	0.102	-1.86143	-4.62395	-0.337025	IGF2BP2-AS1	IGF2BP2 antisense RNA 1
8039771	0.472056	0.0548	-2.27328	-4.05237	-0.336816	ZNF132	zinc finger protein 132
8149250	0.619124	0.161	-1.55566	-5.02361	-0.336707	SGK223	homolog of rat pragma of Rnd2
7969372	0.557457	0.103	-1.85645	-4.63066	-0.336672
7898939	0.477706	0.0581	-2.2348	-4.10671	-0.336664	NIPAL3	NIPA like domain containing 3
8082229	0.272908	0.00691	-3.68633	-2.08799	-0.336589	UMPS	uridine monophosphate synthetase
8055474	0.467164	0.0528	-2.29722	-4.0185	-0.336571
7906355	0.574796	0.117	-1.77257	-4.74298	-0.336401	CD1E	CD1e molecule
7906194	0.558109	0.104	-1.85212	-4.63651	-0.336331	GPATCH4	G-patch domain containing 4
8068361	0.566728	0.11	-1.81314	-4.68889	-0.336124	SLC5A3	solute carrier family 5 member 3
8106986	0.774909	0.407	-0.877539	-5.75553	-0.336015	RHOBTB3	Rho related BTB domain containing 3
8028254	0.347034	0.0161	-3.09113	-2.89481	-0.335854	ZNF793	zinc finger protein 793
8119000	0.48254	0.06	-2.21311	-4.13729	-0.335817	MAPK14	mitogen-activated protein kinase 14
8059551	0.464034	0.0512	-2.31739	-3.98993	-0.335755	SPHKAP	SPHK1 interactor, AKAP domain containing
8076239	0.41693	0.0345	-2.57913	-3.61779	-0.335689
8097947	0.57976	0.121	-1.75062	-4.77207	-0.335689
7961889	0.437857	0.0413	-2.45971	-3.78778	-0.335682
8084732	0.339886	0.0145	-3.16232	-2.79594	-0.335643	RTP4	receptor transporter protein 4
8041913	0.494802	0.066	-2.15014	-4.22578	-0.33551	PPP1R21	protein phosphatase 1 regulatory subunit 21
8135321	0.40491	0.0306	-2.65834	-3.50507	-0.335496
7913571	0.436057	0.0402	-2.47718	-3.76293	-0.335445	HNRNPR	heterogeneous nuclear ribonucleoprotein R
8157012	0.464415	0.0515	-2.31399	-3.99475	-0.335418	OR13F1	olfactory receptor family 13 subfamily F member 1
8001496	0.472203	0.0548	-2.27274	-4.05313	-0.335415	NUDT21	nudix hydrolase 21
7999520	0.433946	0.0396	-2.48756	-3.74815	-0.335398	RSL1D1	ribosomal L1 domain containing 1
8008991	0.350587	0.0174	-3.03731	-2.9699	-0.335295
8031690	0.339886	0.0146	-3.15975	-2.7995	-0.335168	ZNF264	zinc finger protein 264
8094533	0.587934	0.13	-1.70287	-4.83483	-0.335134	DTHD1	death domain containing 1
8155327	0.554973	0.101	-1.86628	-4.61739	-0.335003	ALDH1B1	aldehyde dehydrogenase 1 family member B1
8144931	0.577572	0.119	-1.76037	-4.75916	-0.334942	ATP6V1B2	ATPase H+ transporting V1 subunit B2
8172022	0.40491	0.0304	-2.66203	-3.49983	-0.334914	TMEM47	transmembrane protein 47
8006573	0.360133	0.019	-2.97959	-3.05074	-0.334875	TAF15	TATA-box binding protein associated factor 15
7919139	0.771689	0.401	-0.889815	-5.74494	-0.334832	LOC102725104///ANKRD20A12P///ANKRD20A8P///ANKRD20A5P	putative ankyrin repeat domain-containing protein 20A12 pseudogene///ankyrin repeat domain 20 family member A12, pseudogene///ankyrin repeat domain 20 family member A8, pseudogene///ankyrin repeat domain 20 family member A5, pseudogene
7977801	0.464034	0.0514	-2.31552	-3.99259	-0.33455
8071049	0.720793	0.305	-1.10026	-5.54601	-0.334427	LINC00328	long intergenic non-protein coding RNA 328
8143788	0.413158	0.0334	-2.6008	-3.58694	-0.334378
8050227	0.467666	0.053	-2.29454	-4.02229	-0.334269	LOC400943	uncharacterized LOC400943
8053602	0.729625	0.317	-1.07128	-5.57525	-0.334266	PLGLA///LPAL2///PLGLB1///PLGLB2///PLG	plasminogen-like A (pseudogene)///lipoprotein(a) like 2, pseudogene///plasminogen-like B1///plasminogen-like B2///plasminogen
8137250	0.433991	0.0397	-2.48567	-3.75084	-0.334232	GIMAP2	GTPase, IMAP family member 2
8017212	0.495303	0.0662	-2.14818	-4.22853	-0.334108	USP32	ubiquitin specific peptidase 32
7950971	0.38955	0.0256	-2.77654	-3.33723	-0.334016	TRIM49D2///TRIM49D1///TRIM48	tripartite motif containing 49D2///tripartite motif containing 49D1///tripartite motif containing 48
8144410	0.45601	0.0474	-2.36831	-3.9177	-0.333966	LINC00965///LINC00965	long intergenic non-protein coding RNA 965///long intergenic non-protein coding RNA 965
8100902	0.32935	0.0131	-3.232	-2.69971	-0.333745	ANKRD17	ankyrin repeat domain 17
8092849	0.358186	0.0187	-2.98983	-3.03637	-0.333731	ATP13A3	ATPase 13A3
8146480	0.393927	0.0271	-2.74002	-3.38902	-0.333678
8005043	0.514268	0.0757	-2.06044	-4.35099	-0.333552	LINC00670	long intergenic non-protein coding RNA 670
7943025	0.393927	0.0268	-2.74796	-3.37776	-0.333537	TRIM49D2///TRIM49D1///TRIM48	tripartite motif containing 49D2///tripartite motif containing 49D1///tripartite motif containing 48
7946123	0.308856	0.0108	-3.36971	-2.51129	-0.333473
8150714	0.312638	0.0114	-3.32864	-2.56723	-0.333377	PCMTD1	protein-L-isoaspartate (D-aspartate) O-methyltransferase domain containing 1
8115366	0.559236	0.104	-1.84689	-4.64356	-0.33335
7903162	0.378844	0.0232	-2.8426	-3.24372	-0.333328	TMEM56-RWDD3///TMEM56	TMEM56-RWDD3 readthrough///transmembrane protein 56
8043367	0.730424	0.32	-1.06445	-5.58207	-0.333065	PLGLA///LPAL2///PLGLB1///PLGLB2///PLG	plasminogen-like A (pseudogene)///lipoprotein(a) like 2, pseudogene///plasminogen-like B1///plasminogen-like B2///plasminogen
7981317	0.523459	0.082	-2.00713	-4.42484	-0.333035
8133809	0.408024	0.0317	-2.63414	-3.53949	-0.332998	RSBN1L	round spermatid basic protein 1 like
7925419	0.42853	0.0373	-2.52732	-3.69154	-0.332996	ZP4	zona pellucida glycoprotein 4
7945125	0.475257	0.0566	-2.25152	-4.08312	-0.332937	KIRREL3-AS3	KIRREL3 antisense RNA 3
8077499	0.393927	0.0275	-2.73061	-3.40238	-0.332919	LINC00312	long intergenic non-protein coding RNA 312
8036444	0.574275	0.115	-1.78264	-4.72959	-0.332874	ZNF573	zinc finger protein 573
8086125	0.613709	0.156	-1.5763	-4.99761	-0.332819	TRANK1	tetratricopeptide repeat and ankyrin repeat containing 1
8155312	0.406491	0.0311	-2.64821	-3.51947	-0.332763	DCAF10	DDB1 and CUL4 associated factor 10
7930956	0.452035	0.0461	-2.38733	-3.8907	-0.332749	SEC23IP	SEC23 interacting protein
8173607	0.691588	0.256	-1.22907	-5.40959	-0.33272
7899884	0.459612	0.0492	-2.34451	-3.95148	-0.332685	ZSCAN20	zinc finger and SCAN domain containing 20
8035639	0.523934	0.0828	-2.00118	-4.43305	-0.332529	HAPLN4	hyaluronan and proteoglycan link protein 4
8130032	0.403742	0.0301	-2.66933	-3.48944	-0.332463	FBXO30	F-box protein 30
8131385	0.550053	0.0981	-1.88846	-4.58735	-0.332367
7945158	0.792711	0.442	-0.811906	-5.81011	-0.332205
8047243	0.593261	0.136	-1.6712	-4.87608	-0.332191	MARS2	methionyl-tRNA synthetase 2, mitochondrial
8147516	0.438385	0.0419	-2.45054	-3.80083	-0.332139	MATN2	matrilin 2
8121670	0.458601	0.0486	-2.3524	-3.94029	-0.332095
7968197	0.466391	0.0525	-2.30072	-4.01355	-0.33185
8147724	0.326264	0.0126	-3.26232	-2.65802	-0.331801	ATP6V1C1	ATPase H+ transporting V1 subunit C1
8174972	0.534847	0.088	-1.96064	-4.48883	-0.331783	DCAF12L1	DDB1 and CUL4 associated factor 12 like 1
8103769	0.764093	0.387	-0.918193	-5.72	-0.331589	HPGD	hydroxyprostaglandin dehydrogenase 15-(NAD)
7929383	0.37346	0.0219	-2.88113	-3.1893	-0.331454	SLC35G1	solute carrier family 35 member G1
8173583	0.448611	0.0447	-2.40715	-3.86254	-0.331454	DMRTC1B///FAM226B///FAM226A///DMRTC1	DMRT like family C1B///family with sequence similarity 226 member B (non-protein coding)///family with sequence similarity 226 member A (non-protein coding)///DMRT like family C1
8096440	0.533778	0.0873	-1.96608	-4.48136	-0.33141	GRID2	glutamate ionotropic receptor delta type subunit 2
8068266	0.464034	0.0513	-2.31646	-3.99126	-0.331119	IFNAR1	interferon alpha and beta receptor subunit 1
7948418	0.431453	0.0387	-2.50183	-3.72784	-0.331103	OR10V1	olfactory receptor family 10 subfamily V member 1
8001876	0.597975	0.14	-1.65217	-4.9007	-0.331002	NAE1	NEDD8 activating enzyme E1 subunit 1
7934297	0.558764	0.104	-1.84891	-4.64084	-0.330945
7910099	0.281642	0.00785	-3.59423	-2.20959	-0.33091	SRP9	signal recognition particle 9
7935679	0.450601	0.0455	-2.39557	-3.87899	-0.33075	CPN1	carboxypeptidase N subunit 1
8048272	0.441518	0.0429	-2.43486	-3.82313	-0.33071	CATIP	ciliogenesis associated TTC17 interacting protein
8070601	0.437404	0.0407	-2.46935	-3.77406	-0.330702
7960819	0.497112	0.0671	-2.13976	-4.24032	-0.330614
7937961	0.523934	0.0826	-2.00286	-4.43073	-0.330612	MMP26	matrix metallopeptidase 26
7905486	0.305923	0.0104	-3.39481	-2.47721	-0.330424	CRCT1	cysteine rich C-terminal 1
8053325	0.377456	0.0227	-2.85788	-3.22212	-0.330403
8031600	0.406195	0.031	-2.65031	-3.5165	-0.33036	NLRP5	NLR family pyrin domain containing 5
7898869	0.408068	0.0319	-2.63102	-3.54394	-0.330311	MDS2	myelodysplastic syndrome 2 translocation associated
8145894	0.393301	0.0263	-2.76017	-3.36044	-0.330192	ASH2L	ASH2 like histone lysine methyltransferase complex subunit
8065363	0.458	0.0485	-2.35348	-3.93876	-0.330104	LINC00656	long intergenic non-protein coding RNA 656
7937882	0.553528	0.1	-1.87505	-4.60553	-0.330103	ART1	ADP-ribosyltransferase 1
8022310	0.519258	0.0796	-2.02738	-4.39685	-0.330077	PIEZO2	piezo type mechanosensitive ion channel component 2
7927062	0.591198	0.133	-1.68578	-4.85713	-0.329938	ZNF33A	zinc finger protein 33A
8123951	0.526948	0.084	-1.99171	-4.4461	-0.329921	ADTRP	androgen dependent TFPI regulating protein
8085112	0.380692	0.0236	-2.83271	-3.2577	-0.329832
7987192	0.56471	0.108	-1.82403	-4.6743	-0.329722	SLC12A6	solute carrier family 12 member 6
8149383	0.477706	0.0581	-2.23411	-4.10769	-0.329713	FAM90A2P///FAM90A10P///FAM90A7P///FAM90A25P///FAM90A1	family with sequence similarity 90, member A2 pseudogene///putative protein FAM90A10///putative protein FAM90A7///family with sequence similarity 90, member A7 pseudogene///family with sequence similarity 90 member A1
8139458	0.57433	0.116	-1.7784	-4.73523	-0.329545
7990092	0.536992	0.0901	-1.94509	-4.51015	-0.329425	MYO9A	myosin IXA
8084219	0.362545	0.0196	-2.95597	-3.0839	-0.329051	KLHL24	kelch like family member 24
8129693	0.56471	0.108	-1.82421	-4.67405	-0.329039
8085815	0.438385	0.0421	-2.44667	-3.80634	-0.328842	TOP2B	topoisomerase (DNA) II beta
8159491	0.526948	0.084	-1.99174	-4.44606	-0.328762	C8G	complement component 8, gamma polypeptide
7967420	0.380692	0.0236	-2.83213	-3.25851	-0.328714	SBNO1	strawberry notch homolog 1
8107307	0.51985	0.0801	-2.02313	-4.40273	-0.328327	CAMK4	calcium/calmodulin dependent protein kinase IV
8131707	0.438081	0.0414	-2.45742	-3.79104	-0.328271
8107996	0.57823	0.12	-1.75532	-4.76586	-0.328072
8151101	0.619173	0.161	-1.55546	-5.02386	-0.328018	MYBL1	MYB proto-oncogene like 1
7950524	0.534055	0.0876	-1.9637	-4.48464	-0.328014	MAP6	microtubule associated protein 6
8018558	0.619674	0.162	-1.55073	-5.02979	-0.327808	ACOX1	acyl-CoA oxidase 1
7934072	0.523459	0.082	-2.0076	-4.42418	-0.327804
8144492	0.480967	0.0594	-2.2199	-4.12772	-0.327713	LINC00965///LINC00965	long intergenic non-protein coding RNA 965///long intergenic non-protein coding RNA 965
8142624	0.569999	0.112	-1.80264	-4.70294	-0.327672	TAS2R16	taste 2 receptor member 16
8169701	0.45028	0.0453	-2.39899	-3.87413	-0.327591	MCTS1	MCTS1, re-initiation and release factor
8007501	0.627543	0.175	-1.49954	-5.09344	-0.327529
8007848	0.59199	0.135	-1.6774	-4.86803	-0.327496	LOC644172///MAPK8IP1	mitogen-activated protein kinase 8 interacting protein 1 pseudogene///mitogen-activated protein kinase 8 interacting protein 1
7929822	0.433991	0.0397	-2.48624	-3.75003	-0.327433	WNT8B	Wnt family member 8B
8169156	0.478039	0.0583	-2.23255	-4.10989	-0.327289
7933484	0.549788	0.098	-1.88924	-4.58629	-0.327284	LRRC18	leucine rich repeat containing 18
8111151	0.406195	0.031	-2.65061	-3.51607	-0.327238
7954143	0.423098	0.0356	-2.55795	-3.64793	-0.327233	PTPRO	protein tyrosine phosphatase, receptor type O
8047257	0.484148	0.0612	-2.20017	-4.15551	-0.327146	SATB2-AS1	SATB2 antisense RNA 1
7951046	0.383272	0.024	-2.82198	-3.27287	-0.327126	MRE11A	MRE11 homolog A, double strand break repair nuclease
7940654	0.532731	0.0865	-1.97211	-4.47308	-0.327105	SCGB1A1	secretoglobin family 1A member 1
8144149	0.448611	0.0448	-2.40544	-3.86497	-0.326962	MIR153-2	microRNA 153-2
8117572	0.573305	0.113	-1.79174	-4.71748	-0.326884	ZNF391	zinc finger protein 391
8001693	0.41477	0.034	-2.58922	-3.60342	-0.326875	CNOT1	CCR4-NOT transcription complex subunit 1
8023308	0.472567	0.0557	-2.2628	-4.06718	-0.326798
7985253	0.360864	0.0194	-2.96503	-3.07118	-0.326755	ST20-AS1	ST20 antisense RNA 1
7959282	0.432769	0.0392	-2.49389	-3.73915	-0.326576	RNF34	ring finger protein 34
8086075	0.406504	0.0311	-2.64685	-3.52141	-0.326562
8151824	0.383682	0.0242	-2.81564	-3.28184	-0.326451	RAD54B	RAD54 homolog B (S. cerevisiae)
7940580	0.570621	0.113	-1.79685	-4.71067	-0.32642
8113103	0.606329	0.149	-1.60632	-4.95951	-0.326416	KIAA0825	KIAA0825
7904755	0.663855	0.221	-1.33378	-5.29157	-0.32613	PEX11B	peroxisomal biogenesis factor 11 beta
8022572	0.560715	0.106	-1.8386	-4.65473	-0.326085	OSBPL1A	oxysterol binding protein like 1A
7989277	0.522143	0.0812	-2.01429	-4.41495	-0.325997	MYO1E	myosin IE
8147242	0.499739	0.0684	-2.12684	-4.25841	-0.325903
8051443	0.339886	0.0143	-3.17169	-2.78297	-0.32585	STRN	striatin
8044813	0.60634	0.15	-1.60506	-4.96112	-0.325849	TMEM37	transmembrane protein 37
7987180	0.545434	0.0957	-1.90491	-4.565	-0.325834	KATNBL1P6///KATNBL1	katanin regulatory subunit B1 like 1 pseudogene 6///katanin regulatory subunit B1 like 1
7909400	0.394442	0.0279	-2.71881	-3.41913	-0.325798	CD46	CD46 molecule
7940287	0.791118	0.439	-0.817224	-5.80582	-0.325738	MS4A1	membrane spanning 4-domains A1
8108905	0.504712	0.0704	-2.10835	-4.28425	-0.325711	KCTD16	potassium channel tetramerization domain containing 16
8031586	0.376748	0.0224	-2.86614	-3.21045	-0.325669	NLRP8	NLR family pyrin domain containing 8
7920757	0.544164	0.095	-1.91027	-4.55769	-0.325648	RUSC1-AS1	RUSC1 antisense RNA 1
7926894	0.71501	0.296	-1.12264	-5.52306	-0.325643
8144490	0.48729	0.062	-2.1913	-4.16798	-0.325515	LINC00965///LINC00965	long intergenic non-protein coding RNA 965///long intergenic non-protein coding RNA 965
7979129	0.354169	0.0179	-3.02035	-2.99363	-0.325439
7937014	0.579817	0.121	-1.74787	-4.7757	-0.325411	LOC387720	collagen alpha-1(X) chain
8146092	0.336705	0.0138	-3.19585	-2.74956	-0.325387	IDO1	indoleamine 2,3-dioxygenase 1
7931168	0.637597	0.188	-1.44906	-5.15512	-0.325218	ACADSB	acyl-CoA dehydrogenase, short/branched chain
8136846	0.409173	0.0325	-2.61735	-3.56339	-0.32501	TAS2R40	taste 2 receptor member 40
7901048	0.634496	0.183	-1.46534	-5.13534	-0.32496	SNORD46	small nucleolar RNA, C/D box 46
7916775	0.575755	0.118	-1.76517	-4.7528	-0.324802
8089203	0.524074	0.0829	-2.0006	-4.43385	-0.3248	SENP7	SUMO1/sentrin specific peptidase 7
8126820	0.464	0.0508	-2.32243	-3.98279	-0.324792	ADGRF1	adhesion G protein-coupled receptor F1
8036436	0.288659	0.00869	-3.5219	-2.306	-0.32479	ZNF607	zinc finger protein 607
8106479	0.47429	0.0563	-2.25486	-4.0784	-0.324613	SCAMP1	secretory carrier membrane protein 1
8035789	0.545274	0.0956	-1.90568	-4.56394	-0.324598	ZNF826P	zinc finger protein 826, pseudogene
8042601	0.479683	0.0591	-2.22326	-4.12299	-0.324597	ZNF638	zinc finger protein 638
7981439	0.587934	0.129	-1.70402	-4.83333	-0.324371	BAG5	BCL2 associated athanogene 5
8175311	0.553937	0.101	-1.87032	-4.61193	-0.324239	CT55	cancer/testis antigen 55
8044473	0.533539	0.0869	-1.96892	-4.47746	-0.324203	POLR1B	RNA polymerase I subunit B
7976061	0.349396	0.0171	-3.04836	-2.95446	-0.324189
8063011	0.555446	0.102	-1.86382	-4.62072	-0.324129	WFDC10A	WAP four-disulfide core domain 10A
8142770	0.349396	0.0169	-3.05843	-2.9404	-0.324094	MGC27345	uncharacterized protein MGC27345
8143605	0.501656	0.0693	-2.11881	-4.26964	-0.324049	TCAF1	TRPM8 channel associated factor 1
8151306	0.731128	0.322	-1.06107	-5.58543	-0.324022
7978956	0.290673	0.00889	-3.50555	-2.3279	-0.323983	L2HGDH	L-2-hydroxyglutarate dehydrogenase
8033744	0.574275	0.116	-1.77929	-4.73406	-0.32394	OR7E19P	olfactory receptor family 7 subfamily E member 19 pseudogene
8014257	0.482949	0.0607	-2.20593	-4.1474	-0.323933	SLFN12L	schlafen family member 12 like
8104281	0.444657	0.0436	-2.42409	-3.83845	-0.323849	SLC6A18	solute carrier family 6 member 18
8167228	0.339886	0.0144	-3.16941	-2.78611	-0.323825	SPACA5B///SPACA5	sperm acrosome associated 5B///sperm acrosome associated 5
7968252	0.653705	0.208	-1.37947	-5.23825	-0.323763
8079138	0.574274	0.114	-1.78651	-4.72445	-0.32375
8090577	0.504969	0.0705	-2.10671	-4.28654	-0.323726	MBD4	methyl-CpG binding domain 4, DNA glycosylase
8135211	0.3743	0.0221	-2.87565	-3.19703	-0.323719	FAM185A	family with sequence similarity 185 member A
8138824	0.339886	0.0143	-3.17169	-2.78296	-0.323591	SCRN1	secernin 1
7976556	0.547731	0.0972	-1.89515	-4.57826	-0.323589	C14orf132	chromosome 14 open reading frame 132
8146967	0.38955	0.0256	-2.77643	-3.33738	-0.323544	CRISPLD1	cysteine rich secretory protein LCCL domain containing 1
7923705	0.428835	0.0376	-2.52242	-3.69852	-0.323522
8067155	0.553028	0.0996	-1.87882	-4.60042	-0.323483
7946027	0.467164	0.0528	-2.29743	-4.01821	-0.323474
7942779	0.349396	0.017	-3.0557	-2.9442	-0.323457
8123949	0.365366	0.0203	-2.93233	-3.11715	-0.323432
7905092	0.434934	0.04	-2.47988	-3.75909	-0.323383	BOLA1	bolA family member 1
8166349	0.626843	0.173	-1.5041	-5.08781	-0.323333
7926356	0.404173	0.0302	-2.66738	-3.49221	-0.323311	PTER	phosphotriesterase related
8041617	0.394014	0.0277	-2.72533	-3.40988	-0.323234	MTA3	metastasis associated 1 family member 3
8020211	0.536992	0.0904	-1.94262	-4.51352	-0.323206	CIDEA	cell death-inducing DFFA-like effector a
8122071	0.579817	0.121	-1.7478	-4.77579	-0.323062	ENPP3	ectonucleotide pyrophosphatase/phosphodiesterase 3
8123259	0.482949	0.0605	-2.20799	-4.14449	-0.323016	PLG	plasminogen
8177130	0.585896	0.128	-1.71224	-4.82257	-0.322985	SLC9B1	solute carrier family 9 member B1
8075850	0.440002	0.0424	-2.44139	-3.81385	-0.322937	TEX33	testis expressed 33
8044149	0.70537	0.279	-1.16798	-5.47556	-0.322915	PLGLA///PLGLB1///PLGLB2///PLG	plasminogen-like A (pseudogene)///plasminogen-like B1///plasminogen-like B2///plasminogen
8172195	0.626404	0.173	-1.50654	-5.08479	-0.322582
8091071	0.583735	0.126	-1.72124	-4.81077	-0.322564	RBP2	retinol binding protein 2
7933638	0.675562	0.235	-1.28983	-5.34183	-0.322519
8069841	0.368729	0.0207	-2.92165	-3.13219	-0.322497	KRTAP19-6	keratin associated protein 19-6
8107164	0.535116	0.0888	-1.95479	-4.49686	-0.322412	PPIP5K2	diphosphoinositol pentakisphosphate kinase 2
8095441	0.380692	0.0236	-2.83205	-3.25863	-0.322373	CSN1S2AP	casein alpha s2-like A, pseudogene
7919326	0.541201	0.0937	-1.91896	-4.54585	-0.322219	ACP6	acid phosphatase 6, lysophosphatidic
8014903	0.49777	0.0673	-2.13776	-4.24312	-0.321825	GSDMB	gasdermin B
8125470	0.812819	0.479	-0.744655	-5.86237	-0.321628	HLA-DOB	major histocompatibility complex, class II, DO beta
8149151	0.478055	0.0584	-2.23078	-4.11239	-0.321603	LINC00965///LINC00965	long intergenic non-protein coding RNA 965///long intergenic non-protein coding RNA 965
8161423	0.554329	0.101	-1.86858	-4.61427	-0.321564	FGF7P3///FGF7P6///FGF7	fibroblast growth factor 7 pseudogene 3///fibroblast growth factor 7 pseudogene 6///fibroblast growth factor 7
8098637	0.61816	0.16	-1.561	-5.01689	-0.321357	CYP4V2	cytochrome P450 family 4 subfamily V member 2
8129899	0.535002	0.0886	-1.9565	-4.49451	-0.321241
8022872	0.349767	0.0173	-3.04204	-2.96329	-0.321209	ZSCAN30	zinc finger and SCAN domain containing 30
7952388	0.547793	0.0972	-1.89472	-4.57885	-0.321111	OR10G7	olfactory receptor family 10 subfamily G member 7
7938008	0.526948	0.0839	-1.99265	-4.44481	-0.321077	OR52D1	olfactory receptor family 52 subfamily D member 1
8029086	0.435497	0.0401	-2.47852	-3.76101	-0.321037	CEACAM5	carcinoembryonic antigen related cell adhesion molecule 5
8059852	0.602451	0.144	-1.63185	-4.92686	-0.321	MSL3P1	male-specific lethal 3 homolog (Drosophila) pseudogene 1
7914764	0.401211	0.0292	-2.69014	-3.45986	-0.320961	ZMYM6	zinc finger MYM-type containing 6
8031035	0.404682	0.0302	-2.66617	-3.49394	-0.320918	MIR516B1	microRNA 516b-1
8068788	0.574796	0.117	-1.77262	-4.74292	-0.320875	UBASH3A	ubiquitin associated and SH3 domain containing A
8066444	0.541201	0.0936	-1.91984	-4.54465	-0.320864	LINC01260	long intergenic non-protein coding RNA 1260
8099438	0.316142	0.0118	-3.30588	-2.59832	-0.320834	LINC00504	long intergenic non-protein coding RNA 504
7969339	0.666249	0.224	-1.3256	-5.30099	-0.320734
8066273	0.60634	0.15	-1.60452	-4.9618	-0.320687
8051963	0.450348	0.0453	-2.39844	-3.87492	-0.320605	SRBD1	S1 RNA binding domain 1
8055645	0.518497	0.0788	-2.03409	-4.38755	-0.320459	ORC4	origin recognition complex subunit 4
8131479	0.372221	0.0215	-2.89501	-3.16972	-0.32043	MIOS	meiosis regulator for oocyte development
8124129	0.430319	0.0383	-2.50951	-3.7169	-0.320404	NHLRC1	NHL repeat containing E3 ubiquitin protein ligase 1
8030015	0.519258	0.0796	-2.02735	-4.39688	-0.320293	SYNGR4	synaptogyrin 4
7937942	0.297164	0.0095	-3.45826	-2.39144	-0.320272	OR52K1	olfactory receptor family 52 subfamily K member 1
8116807	0.393151	0.0262	-2.76294	-3.3565	-0.32026	SNRNP48	small nuclear ribonucleoprotein U11/U12 subunit 48
8154132	0.393927	0.0274	-2.73126	-3.40146	-0.320123	GLIS3-AS1	GLIS3 antisense RNA 1
8101099	0.503658	0.0699	-2.11318	-4.2775	-0.320034	SDAD1	SDA1 domain containing 1
8055279	0.393151	0.0262	-2.7628	-3.35671	-0.320022
7999553	0.737644	0.333	-1.03496	-5.6111	-0.32	CPPED1	calcineurin like phosphoesterase domain containing 1
7938176	0.421636	0.0354	-2.5617	-3.6426	-0.319985	OR10A2///OR10A5	olfactory receptor family 10 subfamily A member 2///olfactory receptor family 10 subfamily A member 5
7955991	0.450348	0.0453	-2.39851	-3.87482	-0.319834	OR6C3	olfactory receptor family 6 subfamily C member 3
8030866	0.546839	0.0968	-1.89783	-4.57462	-0.319811	FPR3	formyl peptide receptor 3
8092957	0.408024	0.0317	-2.63503	-3.53823	-0.31974
7974542	0.40491	0.0305	-2.66046	-3.50206	-0.319711	TMEM260	transmembrane protein 260
8176255	0.336312	0.0138	-3.19987	-2.74401	-0.319697	TMLHE	trimethyllysine hydroxylase, epsilon
8165911	0.341699	0.0154	-3.12222	-2.85156	-0.319691	TBL1X	transducin (beta)-like 1X-linked
7906622	0.406491	0.031	-2.64879	-3.51866	-0.319597	LY9	lymphocyte antigen 9
7956658	0.356443	0.0183	-3.00501	-3.01511	-0.31959	SLC16A7	solute carrier family 16 member 7
8166182	0.661106	0.218	-1.34605	-5.27735	-0.319464
8149157	0.48729	0.0619	-2.19247	-4.16633	-0.319437	LINC00965///LINC00965	long intergenic non-protein coding RNA 965///long intergenic non-protein coding RNA 965
7936134	0.412435	0.033	-2.60746	-3.57746	-0.319433	OBFC1	oligonucleotide/oligosaccharide binding fold containing 1
8175302	0.427728	0.037	-2.53147	-3.68564	-0.319265	FAM127B	family with sequence similarity 127 member B
8149153	0.48729	0.0621	-2.19023	-4.16949	-0.319187	LINC00965///LINC00965	long intergenic non-protein coding RNA 965///long intergenic non-protein coding RNA 965
7960881	0.559259	0.105	-1.84629	-4.64437	-0.319144	FAM90A1	family with sequence similarity 90 member A1
7918444	0.450476	0.0454	-2.39689	-3.87712	-0.319113	KCNA10	potassium voltage-gated channel subfamily A member 10
7933659	0.574274	0.114	-1.78631	-4.72471	-0.319086	CSTF2T	cleavage stimulation factor subunit 2, tau variant
7918134	0.634184	0.183	-1.46679	-5.13358	-0.319074	AMY2B///AMY2A///AMY1C///AMY1B///AMY1A	amylase, alpha 2B (pancreatic)///amylase, alpha 2A (pancreatic)///amylase, alpha 1C (salivary)///amylase, alpha 1B (salivary)///amylase, alpha 1A (salivary)
7973022	0.471963	0.0546	-2.27518	-4.04968	-0.319014	OR4L1	olfactory receptor family 4 subfamily L member 1
7908125	0.347034	0.0161	-3.09109	-2.89486	-0.319009	RGL1	ral guanine nucleotide dissociation stimulator like 1
8127943	0.448611	0.0449	-2.40385	-3.86722	-0.318754	SNX14	sorting nexin 14
7912692	0.403771	0.0301	-2.66897	-3.48995	-0.31874	HSPB7	heat shock protein family B (small) member 7
8149208	0.588613	0.131	-1.69545	-4.84452	-0.318737	LOC650293///OR7E125P///OR7E5P///OR7E91P///OR7E2P	seven transmembrane helix receptor///olfactory receptor family 7 subfamily E member 125 pseudogene///olfactory receptor family 7 subfamily E member 5 pseudogene///olfactory receptor family 7 subfamily E member 91 pseudogene///olfactory receptor family 7 subfamily E member 2 pseudogene
7968000	0.355451	0.0181	-3.01029	-3.0077	-0.318694
7928750	0.602451	0.144	-1.63142	-4.9274	-0.318682
8130464	0.583775	0.126	-1.71992	-4.8125	-0.318658	TMEM242	transmembrane protein 242
7932792	0.625302	0.17	-1.51873	-5.0697	-0.318583
7911235	0.559811	0.105	-1.84373	-4.64782	-0.318524
8131949	0.332705	0.0134	-3.21826	-2.71865	-0.318171	CBX3	chromobox 3
7912854	0.669682	0.228	-1.31163	-5.31703	-0.318089	ESPNP	espin pseudogene
7988091	0.536011	0.0894	-1.95056	-4.50265	-0.318084
8002262	0.407882	0.0315	-2.64003	-3.53111	-0.318038
8155487	0.559259	0.105	-1.84631	-4.64434	-0.317984	FGF7P3///FGF7P6///FGF7	fibroblast growth factor 7 pseudogene 3///fibroblast growth factor 7 pseudogene 6///fibroblast growth factor 7
7970999	0.489764	0.0635	-2.17638	-4.18896	-0.317896	SPG20	spastic paraplegia 20 (Troyer syndrome)
7903425	0.636007	0.185	-1.45844	-5.14374	-0.317802	AMY2B///AMY2A///AMY1C///AMY1B///AMY1A	amylase, alpha 2B (pancreatic)///amylase, alpha 2A (pancreatic)///amylase, alpha 1C (salivary)///amylase, alpha 1B (salivary)///amylase, alpha 1A (salivary)
8169750	0.516402	0.0775	-2.04482	-4.37268	-0.317796	STAG2	stromal antigen 2
8044684	0.577572	0.119	-1.76001	-4.75964	-0.317781
7984813	0.610859	0.153	-1.58819	-4.98255	-0.317727	ISLR	immunoglobulin superfamily containing leucine rich repeat
7938669	0.405837	0.0309	-2.6515	-3.5148	-0.317578	C11orf58	chromosome 11 open reading frame 58
8177118	0.294189	0.00906	-3.49219	-2.34582	-0.317494
8122807	0.477474	0.0574	-2.2426	-4.09571	-0.317464	AKAP12	A-kinase anchoring protein 12
8107204	0.740625	0.338	-1.02366	-5.62207	-0.317319
8034698	0.626877	0.174	-1.50306	-5.08909	-0.317218	MIR23A	microRNA 23a
8164644	0.384677	0.0246	-2.80348	-3.29906	-0.317162	FAM78A	family with sequence similarity 78 member A
7905145	0.535116	0.0888	-1.95474	-4.49692	-0.317113
7903440	0.636871	0.187	-1.45331	-5.14996	-0.317069	AMY2B///AMY2A///AMY1C///AMY1B///AMY1A	amylase, alpha 2B (pancreatic)///amylase, alpha 2A (pancreatic)///amylase, alpha 1C (salivary)///amylase, alpha 1B (salivary)///amylase, alpha 1A (salivary)
7924342	0.518497	0.0788	-2.0341	-4.38754	-0.31698	SLC30A10	solute carrier family 30 member 10
8124553	0.301094	0.00995	-3.42582	-2.43522	-0.316833	ZKSCAN4	zinc finger with KRAB and SCAN domains 4
8117071	0.437857	0.0413	-2.45983	-3.78762	-0.316785	FAM8A1	family with sequence similarity 8 member A1
8121132	0.482949	0.0609	-2.20371	-4.15052	-0.316653	GJA10	gap junction protein alpha 10
8013015	0.529738	0.0851	-1.98305	-4.45804	-0.316652	CENPV	centromere protein V
8156263	0.346609	0.016	-3.09706	-2.88655	-0.316644	SPIN1	spindlin 1
8173673	0.437857	0.0412	-2.46114	-3.78575	-0.316621	ATRX	ATRX, chromatin remodeler
7977767	0.301004	0.00993	-3.42727	-2.43326	-0.316366	OR10G3	olfactory receptor family 10 subfamily G member 3
8131056	0.558728	0.104	-1.84979	-4.63965	-0.316293	CYP2W1	cytochrome P450 family 2 subfamily W member 1
8101489	0.579511	0.121	-1.75138	-4.77106	-0.316284	FAM175A	family with sequence similarity 175 member A
7939197	0.438619	0.0422	-2.4456	-3.80785	-0.316252	HIPK3	homeodomain interacting protein kinase 3
7953949	0.50425	0.0701	-2.1109	-4.28069	-0.316125	KLRD1	killer cell lectin like receptor D1
7948113	0.698958	0.267	-1.19791	-5.44352	-0.316055	MGC72080///OR7E5P///DAPL1///OR7E14P	MGC72080 pseudogene///olfactory receptor family 7 subfamily E member 5 pseudogene///death associated protein like 1///olfactory receptor family 7 subfamily E member 14 pseudogene
8025011	0.45314	0.0466	-2.37974	-3.90148	-0.316047	ACSBG2	acyl-CoA synthetase bubblegum family member 2
8041281	0.584619	0.127	-1.71777	-4.81532	-0.316007
7949275	0.537597	0.091	-1.9389	-4.51862	-0.315997	MIR194-2	microRNA 194-2
7938420	0.408024	0.0317	-2.63527	-3.53789	-0.315964
7933298	0.63	0.178	-1.48674	-5.10917	-0.315941	SYT15	synaptotagmin 15
8066542	0.574808	0.117	-1.77223	-4.74344	-0.315884	EPPIN-WFDC6///EPPIN	EPPIN-WFDC6 readthrough///epididymal peptidase inhibitor
8023165	0.526948	0.0839	-1.99208	-4.4456	-0.31576	HDHD2	haloacid dehalogenase like hydrolase domain containing 2
7919382	0.511847	0.0737	-2.07815	-4.32636	-0.31575
7972257	0.497112	0.067	-2.14073	-4.23897	-0.315695
8162183	0.519258	0.0793	-2.02931	-4.39417	-0.315624	LOC440173	uncharacterized LOC440173
8069146	0.661189	0.218	-1.34576	-5.27769	-0.315622	KRTAP10-7	keratin associated protein 10-7
8145097	0.360864	0.0194	-2.96396	-3.07268	-0.315602	PIWIL2	piwi like RNA-mediated gene silencing 2
7991566	0.433291	0.0394	-2.49013	-3.74449	-0.315486	LINS1	lines homolog 1
8037430	0.60634	0.15	-1.60458	-4.96173	-0.315431	ZNF404	zinc finger protein 404
7991542	0.339886	0.0145	-3.1631	-2.79486	-0.315416	SPATA41	spermatogenesis associated 41 (non-protein coding)
8057954	0.450476	0.0453	-2.39776	-3.87588	-0.315321	C2orf66	chromosome 2 open reading frame 66
8113050	0.578454	0.12	-1.75461	-4.76679	-0.31532	CETN3	centrin 3
8039010	0.34908	0.0165	-3.07429	-2.91827	-0.315258	ZNF761///ZNF525///ZNF320///ZNF813///ZNF845///ZNF765///ZNF83///ZNF701///ZNF28	zinc finger protein 761///zinc finger protein 525///zinc finger protein 320///zinc finger protein 813///zinc finger protein 845///zinc finger protein 765///zinc finger protein 83///zinc finger protein 701///zinc finger protein 28
7999642	0.34137	0.0149	-3.14484	-2.82017	-0.31518	KIAA0430	KIAA0430
8161455	0.56047	0.106	-1.83951	-4.65349	-0.315091	FGF7P3///FGF7P6///FGF7	fibroblast growth factor 7 pseudogene 3///fibroblast growth factor 7 pseudogene 6///fibroblast growth factor 7
8107530	0.464	0.0511	-2.3194	-3.98709	-0.315084
8146391	0.477706	0.0575	-2.24144	-4.09734	-0.315074
7924495	0.409173	0.0325	-2.61819	-3.56219	-0.314995
7911252	0.678892	0.239	-1.27818	-5.35498	-0.314939	OR2L2	olfactory receptor family 2 subfamily L member 2
8151711	0.381737	0.0238	-2.82672	-3.26617	-0.314865	NBN	nibrin
7963545	0.531148	0.0858	-1.9774	-4.4658	-0.314808	KRT79	keratin 79
7915404	0.463238	0.0504	-2.32749	-3.97563	-0.314803	GUCA2A	guanylate cyclase activator 2A
7905536	0.514307	0.0757	-2.06008	-4.35149	-0.314798	SPRR4	small proline rich protein 4
8132692	0.614334	0.157	-1.57393	-5.0006	-0.314605
7946749	0.461317	0.05	-2.33348	-3.96713	-0.314549	CALCA	calcitonin related polypeptide alpha
8004955	0.455781	0.0472	-2.37151	-3.91317	-0.314387	SHISA6	shisa family member 6
7937950	0.421577	0.0353	-2.56289	-3.64091	-0.314364	OR51D1	olfactory receptor family 51 subfamily D member 1
8162652	0.472567	0.0557	-2.26201	-4.0683	-0.314358	CTSV	cathepsin V
8101366	0.597143	0.139	-1.65408	-4.89823	-0.31435	SCD5	stearoyl-CoA desaturase 5
8092392	0.536992	0.0907	-1.94107	-4.51565	-0.314307	KLHL6	kelch like family member 6
8132243	0.394117	0.0278	-2.72238	-3.41406	-0.314265
8098758	0.516491	0.0776	-2.04386	-4.37401	-0.314225	ZNF721	zinc finger protein 721
8107532	0.591198	0.133	-1.68408	-4.85934	-0.31419	HSD17B4	hydroxysteroid 17-beta dehydrogenase 4
7924682	0.535002	0.0884	-1.95782	-4.49271	-0.314185	LEFTY2	left-right determination factor 2
8008170	0.438385	0.0421	-2.44757	-3.80506	-0.314184
8081115	0.310526	0.0111	-3.35162	-2.5359	-0.314171	ARL13B	ADP ribosylation factor like GTPase 13B
8140828	0.352414	0.0176	-3.02951	-2.98081	-0.31411	SRI	sorcin
8013399	0.518497	0.0787	-2.0342	-4.38739	-0.314082	ULK2	unc-51 like autophagy activating kinase 2
8136163	0.428961	0.0377	-2.51958	-3.70257	-0.313962	KLHDC10	kelch domain containing 10
7950490	0.639454	0.189	-1.44315	-5.16227	-0.313955	MIR326	microRNA 326
8168458	0.374613	0.0222	-2.87233	-3.20172	-0.313915	MAGEE1	MAGE family member E1
8149214	0.49228	0.0646	-2.16492	-4.20505	-0.313752	LINC00965///LINC00965	long intergenic non-protein coding RNA 965///long intergenic non-protein coding RNA 965
8143781	0.49859	0.0679	-2.13202	-4.25116	-0.313683	GIMAP6	GTPase, IMAP family member 6
7986323	0.402416	0.0294	-2.68605	-3.46568	-0.313667	LOC440311///GLTSCR2	glioma tumor suppressor candidate region gene 2 pseudogene///glioma tumor suppressor candidate region gene 2
8113113	0.540276	0.0927	-1.92631	-4.53582	-0.313644	KIAA0825	KIAA0825
7953761	0.60409	0.146	-1.62141	-4.94024	-0.313599
8064302	0.544164	0.095	-1.91019	-4.55781	-0.313575	PCMTD2	protein-L-isoaspartate (D-aspartate) O-methyltransferase domain containing 2
7961626	0.38955	0.0255	-2.77921	-3.33344	-0.313514	SLCO1A2	solute carrier organic anion transporter family member 1A2
7899957	0.393301	0.0263	-2.75921	-3.36179	-0.313492	ZMYM4	zinc finger MYM-type containing 4
7937698	0.609227	0.152	-1.59489	-4.97405	-0.313457	LOC399851	uncharacterized LOC399851
7986327	0.534032	0.0874	-1.96522	-4.48254	-0.313423
8117081	0.648774	0.202	-1.40006	-5.21389	-0.313368	KDM1B	lysine demethylase 1B
8176806	0.371224	0.0213	-2.9005	-3.16197	-0.313353	PRY2///PRY	PTPN13-like, Y-linked 2///PTPN13-like, Y-linked
8037459	0.523934	0.0825	-2.00368	-4.4296	-0.313312	ZNF285	zinc finger protein 285
8129181	0.482949	0.0603	-2.21016	-4.14145	-0.313259	GOPC	golgi associated PDZ and coiled-coil motif containing
8080868	0.472567	0.0555	-2.26452	-4.06475	-0.313155	C3orf49	chromosome 3 open reading frame 49
8101260	0.472558	0.0552	-2.26769	-4.06027	-0.313123	ANTXR2	anthrax toxin receptor 2
8177116	0.381395	0.0237	-2.82949	-3.26225	-0.313103
7958275	0.438385	0.0419	-2.44984	-3.80182	-0.313087	POLR3B	RNA polymerase III subunit B
8135734	0.630834	0.179	-1.48128	-5.11588	-0.312864	CPED1	cadherin like and PC-esterase domain containing 1
7988753	0.519258	0.0795	-2.02793	-4.39609	-0.31283	SPPL2A	signal peptide peptidase like 2A
7903935	0.478055	0.0585	-2.22981	-4.11375	-0.312726	CHIAP2	chitinase, acidic pseudogene 2
8102594	0.681621	0.243	-1.26769	-5.36676	-0.312687	TNIP3	TNFAIP3 interacting protein 3
8142697	0.459612	0.0491	-2.34483	-3.95103	-0.312595	POT1	protection of telomeres 1
8153390	0.626507	0.173	-1.50494	-5.08677	-0.312544	TOP1MT	topoisomerase (DNA) I, mitochondrial
7910396	0.369965	0.0211	-2.90645	-3.1536	-0.312487	TMEM78	transmembrane protein 78
8168472	0.477169	0.0573	-2.2434	-4.09458	-0.312479	ATP7A	ATPase copper transporting alpha
7976160	0.393667	0.0264	-2.75636	-3.36584	-0.312343	TDP1	tyrosyl-DNA phosphodiesterase 1
8156116	0.501656	0.0693	-2.11805	-4.2707	-0.312308	IDNK	IDNK, gluconokinase
8101648	0.566704	0.11	-1.81368	-4.68817	-0.312273	HSD17B11	hydroxysteroid 17-beta dehydrogenase 11
8096004	0.66996	0.229	-1.3096	-5.31935	-0.312251	BMP2K	BMP2 inducible kinase
8151788	0.309155	0.0109	-3.36056	-2.52372	-0.312119	RBM12B	RNA binding motif protein 12B
8099132	0.479375	0.059	-2.22461	-4.12109	-0.312076	CYTL1	cytokine like 1
7974566	0.383682	0.0243	-2.81205	-3.28693	-0.312029	AP5M1	adaptor related protein complex 5 mu 1 subunit
7921868	0.687065	0.249	-1.24849	-5.38816	-0.311923	FCGR3A	Fc fragment of IgG receptor IIIa
7924443	0.446128	0.044	-2.41703	-3.84849	-0.311921
8084963	0.57504	0.118	-1.76745	-4.74978	-0.311912	PAK2	p21 (RAC1) activated kinase 2
8114938	0.402416	0.0294	-2.68502	-3.46714	-0.311663	JAKMIP2	janus kinase and microtubule interacting protein 2
8021222	0.508031	0.0717	-2.09623	-4.30117	-0.311599	ELAC1	elaC ribonuclease Z 1
8124689	0.567969	0.111	-1.8081	-4.69564	-0.311569	HCG4	HLA complex group 4 (non-protein coding)
8055236	0.5667	0.109	-1.81554	-4.68567	-0.311522	LOC646743///TISP43	uncharacterized LOC646743///uncharacterized LOC150527
8065372	0.475257	0.0569	-2.24794	-4.08817	-0.311428	NAPB	NSF attachment protein beta
8123181	0.423532	0.0357	-2.55518	-3.65189	-0.311362	IGF2R	insulin like growth factor 2 receptor
8153262	0.585511	0.127	-1.71423	-4.81996	-0.311268	SLC45A4	solute carrier family 45 member 4
8177323	0.377456	0.0229	-2.85211	-3.23027	-0.3112	PRY2///PRY	PTPN13-like, Y-linked 2///PTPN13-like, Y-linked
8149226	0.477706	0.0581	-2.23467	-4.1069	-0.311154	LINC00965///LINC00965	long intergenic non-protein coding RNA 965///long intergenic non-protein coding RNA 965
7921360	0.512797	0.0744	-2.07186	-4.33511	-0.311079	OR6Y1	olfactory receptor family 6 subfamily Y member 1
8078832	0.490551	0.064	-2.17055	-4.19715	-0.311063
8174448	0.529789	0.0853	-1.98143	-4.46027	-0.311053	GUCY2F	guanylate cyclase 2F, retinal
8095262	0.438385	0.0417	-2.4537	-3.79634	-0.311037	REST	RE1 silencing transcription factor
7937474	0.5747	0.116	-1.7758	-4.73869	-0.310897	LOC171391	uncharacterized LOC171391
8042501	0.630834	0.179	-1.48126	-5.1159	-0.310887
8177277	0.737833	0.333	-1.03381	-5.61222	-0.310832	RBMY1J///RBMY1E///RBMY1D///RBMY1B///RBMY1F///RBMY2EP///RBMY1A1	RNA binding motif protein, Y-linked, family 1, member J///RNA binding motif protein, Y-linked, family 1, member E///RNA binding motif protein, Y-linked, family 1, member D///RNA binding motif protein, Y-linked, family 1, member B///RNA binding motif protein, Y-linked, family 1, member F///RNA binding motif protein, Y-linked, family 2, member E pseudogene///RNA binding motif protein, Y-linked, fam…
8124459	0.360215	0.0193	-2.9682	-3.06673	-0.310831	ZNF322	zinc finger protein 322
8072733	0.600826	0.143	-1.63782	-4.91919	-0.310698
7920737	0.536011	0.0893	-1.95097	-4.5021	-0.31067	CLK2	CDC like kinase 2
7921852	0.438385	0.0417	-2.45264	-3.79784	-0.310652	MPZ	myelin protein zero
8082911	0.393927	0.0275	-2.72935	-3.40417	-0.31058	NCK1	NCK adaptor protein 1
7991047	0.762019	0.381	-0.931579	-5.70803	-0.310503	LOC100131860	uncharacterized LOC100131860
7924863	0.467164	0.0529	-2.29666	-4.01929	-0.310491	C1orf145	chromosome 1 open reading frame 145
8057771	0.45224	0.0462	-2.38598	-3.89262	-0.31047	STAT4	signal transducer and activator of transcription 4
8174893	0.403095	0.0298	-2.67505	-3.48131	-0.310454	THOC2	THO complex 2
8149224	0.479356	0.0589	-2.22515	-4.12032	-0.310437	LINC00965///LINC00965	long intergenic non-protein coding RNA 965///long intergenic non-protein coding RNA 965
8166511	0.464267	0.0514	-2.31482	-3.99358	-0.310369	PDK3	pyruvate dehydrogenase kinase 3
8174317	0.369925	0.0211	-2.90734	-3.15234	-0.310367	RIPPLY1	ripply transcriptional repressor 1
7958453	0.437857	0.041	-2.46472	-3.78066	-0.310332
8069838	0.377363	0.0225	-2.86387	-3.21366	-0.310311	KRTAP19-5	keratin associated protein 19-5
7990379	0.349396	0.0169	-3.05645	-2.94316	-0.310267	EDC3	enhancer of mRNA decapping 3
8013602	0.383682	0.0243	-2.81187	-3.28718	-0.310248	SEBOX	SEBOX homeobox
8172266	0.762675	0.384	-0.924139	-5.7147	-0.310179	MIR221	microRNA 221
8135224	0.372221	0.0215	-2.89517	-3.16949	-0.310177	NFE4	nuclear factor, erythroid 4
7962794	0.619674	0.162	-1.55026	-5.03037	-0.310132	ZNF641	zinc finger protein 641
8174351	0.358932	0.0188	-2.98662	-3.04088	-0.31011	NUP62CL	nucleoporin 62 C-terminal like
8103911	0.638197	0.188	-1.44676	-5.1579	-0.309988	IRF2	interferon regulatory factor 2
8025488	0.47066	0.054	-2.28239	-4.03949	-0.309916	ZNF559-ZNF177///ZNF177	ZNF559-ZNF177 readthrough///zinc finger protein 177
8170400	0.512797	0.0744	-2.07173	-4.33529	-0.309883	LOC642980	uncharacterized LOC642980
8033662	0.616706	0.159	-1.56594	-5.01068	-0.309746	ACTL9	actin like 9
8013294	0.355211	0.018	-3.01528	-3.00072	-0.309611	TBC1D26///TBC1D28	TBC1 domain family member 26///TBC1 domain family member 28
8129045	0.393927	0.027	-2.74197	-3.38626	-0.309595	HDAC2	histone deacetylase 2
8149222	0.481603	0.0597	-2.21692	-4.13192	-0.309589	LINC00965///LINC00965	long intergenic non-protein coding RNA 965///long intergenic non-protein coding RNA 965
8084757	0.415325	0.0341	-2.58698	-3.60662	-0.30951	TPRG1	tumor protein p63 regulated 1
7976128	0.323427	0.0123	-3.27594	-2.63934	-0.309486	TTC8	tetratricopeptide repeat domain 8
8149220	0.488689	0.0627	-2.18401	-4.17823	-0.309401	LINC00965///LINC00965	long intergenic non-protein coding RNA 965///long intergenic non-protein coding RNA 965
8041804	0.513888	0.075	-2.06592	-4.34337	-0.309223	TMEM247	transmembrane protein 247
8139907	0.560299	0.105	-1.84043	-4.65226	-0.30883
7899909	0.737325	0.332	-1.03726	-5.60886	-0.308795
8172670	0.641171	0.19	-1.43939	-5.1668	-0.308545	DGKK	diacylglycerol kinase kappa
7953924	0.48729	0.0619	-2.19236	-4.1665	-0.308529	CLEC9A	C-type lectin domain family 9 member A
8145566	0.40491	0.0307	-2.65561	-3.50895	-0.308426
8132707	0.479652	0.0591	-2.22348	-4.12267	-0.308397	LINC00525	long intergenic non-protein coding RNA 525
7945232	0.413493	0.0336	-2.59589	-3.59393	-0.308367	ADAMTS15	ADAM metallopeptidase with thrombospondin type 1 motif 15
7938082	0.403287	0.0299	-2.67318	-3.48396	-0.308333	CNGA4	cyclic nucleotide gated channel alpha 4
8012138	0.438385	0.0419	-2.45057	-3.80078	-0.308331
7905500	0.631984	0.18	-1.47726	-5.1208	-0.308261	LCE2D	late cornified envelope 2D
7898192	0.465209	0.0518	-2.31005	-4.00034	-0.308101	DNAJC16	DnaJ heat shock protein family (Hsp40) member C16
7950731	0.761454	0.379	-0.93404	-5.70581	-0.307997	PRCP	prolylcarboxypeptidase
7903694	0.625307	0.171	-1.5145	-5.07494	-0.307894	GPR61	G protein-coupled receptor 61
7967872	0.599719	0.141	-1.6451	-4.90982	-0.307878
8126018	0.574796	0.117	-1.77254	-4.74303	-0.307825	STK38	serine/threonine kinase 38
7921319	0.797587	0.448	-0.800251	-5.81944	-0.307793	FCRL1	Fc receptor like 1
7933723	0.555367	0.102	-1.86451	-4.61978	-0.307569	IPMK	inositol polyphosphate multikinase
8144604	0.368729	0.0208	-2.9159	-3.14028	-0.307478	TDH	L-threonine dehydrogenase (pseudogene)
7931888	0.310713	0.0111	-3.34819	-2.54057	-0.307397	ANKRD16	ankyrin repeat domain 16
7990810	0.503025	0.0697	-2.11484	-4.27519	-0.307321	ST20-MTHFS///MTHFS	ST20-MTHFS readthrough///5,10-methenyltetrahydrofolate synthetase (5-formyltetrahydrofolate cyclo-ligase)
7898353	0.43629	0.0403	-2.47535	-3.76552	-0.307235	FAM231B///FAM231A	family with sequence similarity 231 member B///family with sequence similarity 231 member A
7937975	0.408699	0.0321	-2.62607	-3.55097	-0.307191
8090936	0.378844	0.0232	-2.84252	-3.24383	-0.307157
8164853	0.45136	0.0457	-2.39333	-3.88217	-0.307081	ABO	ABO blood group (transferase A, alpha 1-3-N-acetylgalactosaminyltransferase; transferase B, alpha 1-3-galactosyltransferase)
8049088	0.359453	0.0188	-2.98518	-3.0429	-0.30704	COPS7B	COP9 signalosome subunit 7B
8131301	0.626404	0.172	-1.50885	-5.08194	-0.30692
8013262	0.563372	0.107	-1.82846	-4.66834	-0.306861	USP32P2///USP32P1///USP32///USP6	ubiquitin specific peptidase 32 pseudogene 2///ubiquitin specific peptidase 32 pseudogene 1///ubiquitin specific peptidase 32///ubiquitin specific peptidase 6
8133155	0.360133	0.0191	-2.97525	-3.05684	-0.306682	TPST1	tyrosylprotein sulfotransferase 1
8050302	0.359835	0.0189	-2.98267	-3.04643	-0.306654	ROCK2	Rho associated coiled-coil containing protein kinase 2
7970448	0.34137	0.0152	-3.12941	-2.84158	-0.30665	GJB6	gap junction protein beta 6
8099612	0.577861	0.119	-1.75833	-4.76186	-0.306447	ADGRA3	adhesion G protein-coupled receptor A3
8016898	0.539523	0.0923	-1.92879	-4.53243	-0.30629	SRSF1	serine and arginine rich splicing factor 1
7995755	0.481603	0.0597	-2.21665	-4.1323	-0.306287	OGFOD1	2-oxoglutarate and iron dependent oxygenase domain containing 1
8126531	0.579817	0.122	-1.74581	-4.77842	-0.305969	CRIP3///CRIP3	cysteine rich protein 3///cysteine rich protein 3
7917148	0.403095	0.0299	-2.67381	-3.48307	-0.30581	AIDA	axin interactor, dorsalization associated
8138157	0.536992	0.0907	-1.94104	-4.51569	-0.305764	COL28A1	collagen type XXVIII alpha 1 chain
8122409	0.384677	0.0246	-2.80373	-3.29871	-0.30576	PEX3	peroxisomal biogenesis factor 3
8031931	0.723249	0.309	-1.09087	-5.55555	-0.305705
8119427	0.377456	0.023	-2.849	-3.23466	-0.305669	TREML4	triggering receptor expressed on myeloid cells like 4
8166997	0.327477	0.0128	-3.24859	-2.67689	-0.305655
8160889	0.508321	0.0718	-2.0952	-4.3026	-0.305611	CCL21	C-C motif chemokine ligand 21
8014551	0.457906	0.0481	-2.35924	-3.93058	-0.305532	SYNRG	synergin, gamma
8112258	0.511047	0.0735	-2.07961	-4.32432	-0.305385
8149216	0.509044	0.0724	-2.08959	-4.31042	-0.305355	LINC00965///LINC00965	long intergenic non-protein coding RNA 965///long intergenic non-protein coding RNA 965
7925755	0.493727	0.0654	-2.15643	-4.21696	-0.305351	OR2T11	olfactory receptor family 2 subfamily T member 11 (gene/pseudogene)
8031640	0.557457	0.103	-1.85585	-4.63148	-0.305294	ZNF583	zinc finger protein 583
8088425	0.583362	0.125	-1.7245	-4.80649	-0.305255	FAM3D	family with sequence similarity 3 member D
8154793	0.388564	0.0254	-2.78309	-3.32795	-0.305248	NFX1	nuclear transcription factor, X-box binding 1
8120983	0.398569	0.0287	-2.70158	-3.44361	-0.305135	HTR1E	5-hydroxytryptamine receptor 1E
7940171	0.368729	0.0209	-2.91453	-3.14221	-0.305103	OR5AN1	olfactory receptor family 5 subfamily AN member 1
7964745	0.47066	0.054	-2.28261	-4.03918	-0.305065	TMBIM4///TMBIM4	transmembrane BAX inhibitor motif containing 4///transmembrane BAX inhibitor motif containing 4
7975676	0.655485	0.211	-1.36939	-5.25011	-0.30502	BBOF1	basal body orientation factor 1
8088977	0.458689	0.0488	-2.34991	-3.94383	-0.30498
7939954	0.460899	0.0498	-2.33588	-3.96373	-0.304954	TRIM51	tripartite motif-containing 51
7951140	0.753097	0.364	-0.967255	-5.67546	-0.304918	LOC100131541	uncharacterized LOC100131541
8149361	0.508962	0.0722	-2.09111	-4.3083	-0.304905	FAM90A2P///FAM90A10P///FAM90A7P///FAM90A25P///FAM90A1	family with sequence similarity 90, member A2 pseudogene///putative protein FAM90A10///putative protein FAM90A7///family with sequence similarity 90, member A7 pseudogene///family with sequence similarity 90 member A1
8148821	0.455024	0.047	-2.37439	-3.90907	-0.304865	SCX	scleraxis bHLH transcription factor
7957737	0.415325	0.0342	-2.58498	-3.60946	-0.304865	TMPO	thymopoietin
7955045	0.661786	0.218	-1.34349	-5.28033	-0.304838	PCED1B	PC-esterase domain containing 1B
7919208	0.428835	0.0373	-2.52629	-3.69301	-0.304789	GNRHR2	gonadotropin releasing hormone receptor 2 (pseudogene)
8126853	0.433291	0.0394	-2.49072	-3.74365	-0.304629	PTCHD4	patched domain containing 4
8148049	0.480967	0.0594	-2.21967	-4.12805	-0.304513	NOV	nephroblastoma overexpressed
8110882	0.360133	0.0192	-2.97217	-3.06115	-0.304491	FLJ33360	FLJ33360 protein
8148796	0.45554	0.0471	-2.37232	-3.91202	-0.304467	SCX	scleraxis bHLH transcription factor
7984684	0.634184	0.183	-1.46721	-5.13307	-0.30439
8093330	0.625449	0.171	-1.51274	-5.07713	-0.304243
7923005	0.437476	0.0408	-2.46729	-3.777	-0.304196
8115664	0.532354	0.0862	-1.97434	-4.47001	-0.304186
8061483	0.437857	0.0411	-2.46265	-3.7836	-0.304169	LOC100134868	uncharacterized LOC100134868
7966343	0.752853	0.363	-0.969111	-5.67374	-0.304146
8081128	0.43629	0.0404	-2.47383	-3.76769	-0.304144	NSUN3	NOP2/Sun RNA methyltransferase family member 3
[truncated: 26,870 more rows]

## Sheet: BT vs. HC Top 250
ID	adj.P.Val	P.Value	t	B	logFC	Gene.symbol	Gene.title
7933228	0.190417	0.00155	-4.84	-0.68524	-0.495	MARCHF8	membrane associated ring-CH-type finger 8
7962312	0.156585	0.000651	-5.59	0.10224	-0.912	ABCD2	ATP binding cassette subfamily D member 2
8109093	0.110602	0.000147	7.05	1.38225	0.929	ABLIM3	actin binding LIM protein family member 3
8055992	0.177754	0.00114	-5.1	-0.40424	-0.651	ACVR1C	activin A receptor type 1C
7902452	0.181354	0.00129	-4.99	-0.51947	-0.966	AK5	adenylate kinase 5
8173135	0.175281	0.00105	-5.16	-0.33279	-1.984	ALAS2	5'-aminolevulinate synthase 2
8122058	0.181354	0.00129	-5	-0.51316	-0.736	ARG1	arginase 1
7975268	0.18752	0.00146	4.89	-0.63133	0.654	ARG2	arginase 2
8175900	0.143786	0.000407	6.02	0.51642	0.6	ARHGAP4	Rho GTPase activating protein 4
8029147	0.175281	0.00109	5.14	-0.36288	0.527	ARHGEF1	Rho guanine nucleotide exchange factor 1
8043630	0.143786	0.000433	5.96	0.46152	0.802	ARID5A	AT-rich interaction domain 5A
8016300	0.124471	0.000259	-6.47	0.90724	-0.679	ARL17B///ARL17A///NBR2///NBR2	ADP ribosylation factor like GTPase 17B///ADP ribosylation factor like GTPase 17A///neighbor of BRCA1 gene 2 (non-protein coding)///neighbor of BRCA1 gene 2 (non-protein coding)
8040113	0.18752	0.00146	4.89	-0.63167	0.819	ASAP2	ArfGAP with SH3 domain, ankyrin repeat and PH domain 2
8125766	0.083259	4.27e-05	8.47	2.3564	0.874	BAK1	BCL2 antagonist/killer 1
7965060	0.192411	0.00166	-4.78	-0.74979	-0.613	BBS10	Bardet-Biedl syndrome 10
8023646	0.120393	0.000209	-6.68	1.08986	-0.641	BCL2	BCL2, apoptosis regulator
8116818	0.192411	0.00164	4.79	-0.73562	0.938	BMP6///BMP6	bone morphogenetic protein 6///bone morphogenetic protein 6
7923875	0.181354	0.00123	-5.03	-0.47527	-0.63	C1orf186	chromosome 1 open reading frame 186
8105104	0.143786	0.000409	-6.02	0.51114	-0.701	C5orf51	chromosome 5 open reading frame 51
8178074	0.18752	0.00152	4.86	-0.6672	0.992	C6orf25	chromosome 6 open reading frame 25
8151592	0.177754	0.00115	-5.09	-0.40781	-2.24	CA1	carbonic anhydrase 1
7908614	0.175281	0.00106	-5.16	-0.3376	-0.833	CAMSAP2	calmodulin regulated spectrin associated protein family member 2
8014369	0.156585	0.000665	5.57	0.08219	1.19	CCL3	C-C motif chemokine ligand 3
8019651	0.110602	0.000168	6.91	1.27112	1.196	CCL4L1///CCL4L2///CCL4///CCL4L1	C-C motif chemokine ligand 4 like 1///C-C motif chemokine ligand 4 like 2///C-C motif chemokine ligand 4///C-C motif chemokine ligand 4 like 1
8006621	0.110602	0.000169	6.9	1.26769	1.195	CCL4L1///CCL4L2///CCL4///CCL4L1	C-C motif chemokine ligand 4 like 1///C-C motif chemokine ligand 4 like 2///C-C motif chemokine ligand 4///C-C motif chemokine ligand 4 like 1
8006608	0.143786	0.000409	6.02	0.51241	0.994	CCL4L1///CCL4L2///CCL4///CCL4L1	C-C motif chemokine ligand 4 like 1///C-C motif chemokine ligand 4 like 2///C-C motif chemokine ligand 4///C-C motif chemokine ligand 4 like 1
8093304	0.161065	0.00082	5.38	-0.10519	0.656	CCRL2///CCRL2	C-C motif chemokine receptor like 2///C-C motif chemokine receptor like 2
8079407	0.164089	0.000843	5.36	-0.1301	0.724	CCRL2///CCRL2	C-C motif chemokine receptor like 2///C-C motif chemokine receptor like 2
8007071	0.175281	0.00103	5.18	-0.31357	0.762	CDC6	cell division cycle 6
8173892	0.182687	0.00132	-4.98	-0.53503	-0.631	CHM	CHM, Rab escort protein 1
8036755	0.027782	2.89e-06	-12.42	4.13323	-4.263	CLC	Charcot-Leyden crystal galectin
7961102	0.168325	0.000923	5.28	-0.21216	1.421	CLEC1B	C-type lectin domain family 1 member B
8149927	0.175781	0.00112	5.11	-0.38779	1.286	CLU	clusterin
7973403	0.121497	0.000219	6.63	1.04662	1.007	CMTM5	CKLF like MARVEL transmembrane domain containing 5
7999120	0.157839	0.000713	5.51	0.02099	0.67	CORO7-PAM16///CORO7	CORO7-PAM16 readthrough///coronin 7
8083260	0.064696	1.93e-05	-9.49	2.93071	-1.953	CPA3	carboxypeptidase A3
8047692	0.121497	0.000225	6.61	1.02712	1.12	CTLA4	cytotoxic T-lymphocyte associated protein 4
7942204	0.148225	0.000503	5.82	0.33069	0.952	CTTN	cortactin
8058905	0.110602	0.000152	-7.01	1.35491	-2.461	CXCR1	C-X-C motif chemokine receptor 1
8048227	0.185983	0.0014	-4.92	-0.59451	-2.22	CXCR2	C-X-C motif chemokine receptor 2
8026456	0.120393	0.000207	-6.69	1.09718	-1.097	CYP4F3	cytochrome P450 family 4 subfamily F member 3
8149116	0.181354	0.00129	-4.99	-0.51625	-3.212	DEFA1B///DEFA3///DEFA1	defensin alpha 1B///defensin alpha 3///defensin alpha 1
8149137	0.181354	0.00129	-4.99	-0.51639	-3.214	DEFA1B///DEFA3///DEFA1	defensin alpha 1B///defensin alpha 3///defensin alpha 1
8149126	0.181354	0.00129	-4.99	-0.51761	-3.212	DEFA1B///DEFA3///DEFA1	defensin alpha 1B///defensin alpha 3///defensin alpha 1
8056222	0.110602	0.000148	-7.04	1.3766	-0.762	DPP4	dipeptidyl peptidase 4
8022728	0.083259	5.11e-05	-8.25	2.22009	-1.611	DSC1	desmocollin 1
8150076	0.156585	0.000671	5.56	0.07452	0.801	DUSP4	dual specificity phosphatase 4
7930413	0.157839	0.000764	5.45	-0.04119	1.129	DUSP5	dual specificity phosphatase 5
8096845	0.175281	0.00102	5.19	-0.30354	0.604	EGF	epidermal growth factor
8041225	0.172828	0.00097	5.24	-0.25665	0.72	EHD3	EH domain containing 3
8170850	0.18752	0.00148	4.88	-0.64418	0.673	EMD	emerin
8095163	0.156585	0.000602	-5.66	0.1709	-0.614	EXOC1	exocyst complex component 1
7947138	0.110602	0.000164	-6.93	1.29172	-0.896	FANCF///FANCF	Fanconi anemia complementation group F///Fanconi anemia complementation group F
8115397	0.164089	0.000864	5.34	-0.1521	0.961	FAXDC2	fatty acid hydroxylase domain containing 2
7906443	0.121497	0.00023	-6.58	1.00833	-1.788	FCER1A	Fc fragment of IgE receptor Ia
8137252	0.143786	0.000453	-5.92	0.42334	-0.82	GIMAP1-GIMAP5///GIMAP1	GIMAP1-GIMAP5 readthrough///GTPase, IMAP family member 1
8137244	0.192411	0.00166	-4.78	-0.74937	-0.899	GIMAP4	GTPase, IMAP family member 4
8097973	0.179997	0.00118	5.07	-0.43384	1.058	GUCY1B3	guanylate cyclase 1 soluble subunit beta
7946275	0.157839	0.000783	-5.42	-0.06311	-0.862	GVINP1	GTPase, very large interferon inducible pseudogene 1
7952179	0.175281	0.00101	5.2	-0.29774	0.725	H2AFX	H2A histone family member X
8124380	0.179085	0.00116	5.08	-0.41951	1.196	HIST1H1A	histone cluster 1, H1a
8124527	0.130277	0.00028	6.39	0.83909	1.549	HIST1H1B	histone cluster 1, H1b
8124391	0.074292	2.57e-05	9.11	2.72837	1.226	HIST1H2AB	histone cluster 1, H2ab
8117543	0.13741	0.000362	6.14	0.61891	1.199	HIST1H2AH	histone cluster 1, H2ah
8117580	0.13741	0.000342	6.19	0.66745	1.088	HIST1H2AI	histone cluster 1, H2ai
8124518	0.143786	0.000438	5.96	0.4531	1.21	HIST1H2AJ	histone cluster 1, H2aj
8117608	0.150362	0.000529	5.78	0.28551	0.863	HIST1H2AL///HIST1H2AL	histone cluster 1, H2al///histone cluster 1, H2al
8124394	0.064696	1.76e-05	9.63	2.99825	2.693	HIST1H2BB	histone cluster 1, H2bb
8117426	0.172828	0.000964	5.24	-0.25159	1.148	HIST1H2BH///HIST1H2BH	histone cluster 1, H2bh///histone cluster 1, H2bh
8124484	0.164089	0.000863	5.34	-0.15119	1.083	HIST1H2BJ	histone cluster 1, H2bj
8068898	0.154083	0.000566	5.72	0.22587	0.818	HIST1H2BK///H2BFS///HIST1H2BO///HIST1H2BD	histone cluster 1, H2bk///H2B histone family member S///histone cluster 1, H2bo///histone cluster 1, H2bd
8117600	0.156585	0.000619	5.63	0.14728	0.855	HIST1H2BN///HIST1H2AK	histone cluster 1, H2bn///histone cluster 1, H2ak
8117614	0.083259	4.08e-05	8.52	2.38943	1.073	HIST1H2BO	histone cluster 1, H2bo
8117330	0.13741	0.000354	6.16	0.63676	1.522	HIST1H3A	histone cluster 1, H3a
8117339	0.16475	0.000873	5.33	-0.16165	0.64	HIST1H3C	histone cluster 1, H3c
8124416	0.130277	0.000277	6.4	0.84956	0.97	HIST1H3D///HIST1H2AD	histone cluster 1, H3d///histone cluster 1, H2ad
8124437	0.183279	0.00136	4.95	-0.56222	1.066	HIST1H3F	histone cluster 1, H3f
8124537	0.083259	3.69e-05	8.65	2.46449	1.731	HIST1H3J	histone cluster 1, H3j
8117334	0.0875	6.99e-05	7.88	1.97764	0.712	HIST1H4A	histone cluster 1, H4a
8124385	0.181354	0.00122	5.04	-0.46468	0.733	HIST1H4B	histone cluster 1, H4b
8124521	0.083259	5.36e-05	8.19	2.18314	0.93	HIST1H4J///HIST1H4K///HIST1H4J///HIST1H4K	histone cluster 1, H4j///histone cluster 1, H4k///histone cluster 1, H4j///histone cluster 1, H4k
8117598	0.0875	8.45e-05	7.66	1.82852	0.974	HIST1H4J///HIST1H4K///HIST1H4J///HIST1H4K	histone cluster 1, H4j///histone cluster 1, H4k///histone cluster 1, H4j///histone cluster 1, H4k
7919642	0.134168	0.000307	6.3	0.76141	0.881	HIST2H2AB///HIST2H2AB	histone cluster 2, H2ab///histone cluster 2, H2ab
7919637	0.1816	0.0013	4.99	-0.52515	1.27	HIST2H2BE	histone cluster 2, H2be
7919584	0.13741	0.000344	6.19	0.66354	1.629	HIST2H2BF///HIST2H2BA	histone cluster 2, H2bf///histone cluster 2, H2ba (pseudogene)
7919606	0.120393	0.000207	6.69	1.09418	1.481	HIST2H2BF///HIST2H2BA///HIST2H2BE	histone cluster 2, H2bf///histone cluster 2, H2ba (pseudogene)///histone cluster 2, H2be
7905085	0.083259	5.75e-05	8.11	2.1295	1.163	HIST2H3D///HIST2H3A///HIST2H3C	histone cluster 2, H3d///histone cluster 2, H3a///histone cluster 2, H3c
7919614	0.083259	5.77e-05	8.1	2.12713	1.171	HIST2H3D///HIST2H3A///HIST2H3C	histone cluster 2, H3d///histone cluster 2, H3a///histone cluster 2, H3c
7919589	0.102777	0.000125	7.23	1.51638	0.924	HIST2H3D///HIST2H3A///HIST2H3C	histone cluster 2, H3d///histone cluster 2, H3a///histone cluster 2, H3c
7919612	0.110602	0.000165	6.93	1.28729	1.211	HIST2H3D///HIST2H3A///HIST2H3C	histone cluster 2, H3d///histone cluster 2, H3a///histone cluster 2, H3c
7919627	0.192411	0.00167	4.78	-0.75177	1.025	HIST2H4B///HIST2H4A	histone cluster 2, H4b///histone cluster 2, H4a
8026533	0.143943	0.000473	5.88	0.38435	0.677	HSH2D	hematopoietic SH2 domain containing
7986383	0.13741	0.000323	-6.25	0.71737	-0.736	IGF1R	insulin like growth factor 1 receptor
7923907	0.119891	0.000191	6.77	1.16336	0.73	IL10	interleukin 10
8016044	0.141757	0.000388	6.07	0.5582	1.402	ITGA2B	integrin subunit alpha 2b
8090162	0.156585	0.000625	5.63	0.13755	0.677	ITGB5	integrin subunit beta 5
8035351	0.18752	0.00151	4.86	-0.65899	0.458	JAK3	Janus kinase 3
7943314	0.13741	0.000334	-6.21	0.68806	-0.716	JRKL	JRK-like
8160405	0.143786	0.000418	-6	0.49394	-0.799	KLHL9	kelch like family member 9
7949931	0.172845	0.000976	-5.23	-0.26232	-0.508	KMT5B	lysine methyltransferase 5B
8019737	0.18752	0.00149	4.87	-0.64642	0.617	KPNA2	karyopherin subunit alpha 2
8009417	0.192411	0.00165	4.79	-0.74313	0.609	KPNA2	karyopherin subunit alpha 2
8107066	0.157515	0.000687	-5.54	0.05313	-0.574	LNPEP	leucyl and cystinyl aminopeptidase
8070665	0.157839	0.000779	5.43	-0.05891	1.521	LOC102724428///SIK1	serine/threonine-protein kinase SIK1///salt inducible kinase 1
8052438	0.190968	0.00157	-4.83	-0.69571	-0.78	LOC339803	uncharacterized LOC339803
7971565	0.165853	0.000885	-5.32	-0.17356	-1.1	LPAR6	lysophosphatidic acid receptor 6
8135488	0.083259	4.4e-05	-8.43	2.3326	-2.703	LRRN3	leucine rich repeat neuronal 3
8041383	0.15914	0.000799	5.41	-0.08203	0.982	LTBP1	latent transforming growth factor beta binding protein 1
8042356	0.157839	0.000787	5.42	-0.06843	0.843	MEIS1	Meis homeobox 1
8022009	0.154083	0.000582	-5.69	0.20186	-0.52	METTL4	methyltransferase like 4
8116316	0.154083	0.000574	5.7	0.21391	0.586	MGAT4B	mannosyl (alpha-1,3-)-glycoprotein beta-1,4-N-acetylglucosaminyltransferase, isozyme B
8090433	0.13741	0.000348	6.17	0.65201	0.702	MGLL	monoglyceride lipase
8083494	0.157839	0.000764	-5.45	-0.04179	-2.074	MME	membrane metallo-endopeptidase
7951246	0.157839	0.000732	-5.48	-0.00263	-2.089	MMP8	matrix metallopeptidase 8
7940216	0.000315	1.09e-08	-26.57	6.20485	-3.337	MS4A3	membrane spanning 4-domains A3
8008716	0.184298	0.00139	-4.93	-0.58193	-0.605	MSX2P1	msh homeobox 2 pseudogene 1
8062312	0.175281	0.00109	5.14	-0.36356	0.578	MYL9	myosin light chain 9
7968577	0.183279	0.00136	-4.95	-0.56835	-0.576	NBEA	neurobeachin
8033069	0.138516	0.000369	6.12	0.60061	0.634	NDUFA11	NADH:ubiquinone oxidoreductase subunit A11
8024273	0.164089	0.000859	5.34	-0.14677	0.489	NDUFS7	NADH:ubiquinone oxidoreductase core subunit S7
8160138	0.156585	0.000608	5.65	0.16218	0.666	NFIB	nuclear factor I B
7930614	0.143786	0.000458	-5.91	0.41259	-0.652	NHLRC2///NHLRC2	NHL repeat containing 2///NHL repeat containing 2
8008627	0.094623	0.000105	-7.42	1.65593	-1.075	NOG	noggin
8156848	0.175281	0.00111	5.12	-0.38018	1.958	NR4A3	nuclear receptor subfamily 4 group A member 3
7944876	0.156585	0.000657	5.58	0.09423	1.197	NRGN	neurogranin
8121578	0.181354	0.00126	-5.01	-0.4975	-0.547	NT5DC1	5'-nucleotidase domain containing 1
8057689	0.156585	0.000651	-5.59	0.10194	-0.655	OSGEPL1	O-sialoglycoprotein endopeptidase-like 1
8091523	0.143786	0.00042	-5.99	0.4884	-1.34	P2RY13	purinergic receptor P2Y13
8091511	0.175281	0.00105	-5.17	-0.33101	-1.244	P2RY14	purinergic receptor P2Y14
8052940	0.181354	0.00121	-5.04	-0.46108	-0.654	PAIP2B///VPS36	poly(A) binding protein interacting protein 2B///vacuolar protein sorting 36 homolog
8064844	0.191539	0.0016	4.81	-0.71639	0.66	PCNA	proliferating cell nuclear antigen
7991602	0.156585	0.000655	5.58	0.09579	0.75	PCSK6	proprotein convertase subtilisin/kexin type 6
7935180	0.181354	0.00129	4.99	-0.5168	0.801	PDLIM1	PDZ and LIM domain 1
7906264	0.16849	0.000934	5.27	-0.22238	0.562	PEAR1	platelet endothelial aggregation receptor 1
7921526	0.157839	0.000721	-5.5	0.01094	-0.663	PIGM	phosphatidylinositol glycan anchor biosynthesis class M
8112202	0.18752	0.00148	4.88	-0.64146	1.637	PLK2	polo like kinase 2
8121087	0.13741	0.000342	-6.19	0.66861	-0.582	PM20D2	peptidase M20 domain containing 2
8089015	0.154083	0.000581	5.69	0.20332	1.154	PROS1	protein S (alpha)
7974363	0.121497	0.000238	-6.55	0.97922	-0.832	PTGDR	prostaglandin D2 receptor
8105067	0.18752	0.00152	4.86	-0.66639	0.982	PTGER4	prostaglandin E receptor 4
8096176	0.181354	0.00126	5.01	-0.49397	0.549	PTPN13	protein tyrosine phosphatase, non-receptor type 13
7978239	0.168325	0.000924	5.28	-0.21269	0.564	RABGGTA	Rab geranylgeranyltransferase alpha subunit
7953218	0.150362	0.000533	5.77	0.27992	0.762	RAD51AP1	RAD51 associated protein 1
8029580	0.175281	0.00111	5.12	-0.37628	0.778	RELB	RELB proto-oncogene, NF-kB subunit
7908388	0.18752	0.00151	4.86	-0.65946	2.158	RGS1	regulator of G-protein signaling 1
7908397	0.096238	0.000112	7.34	1.60248	0.938	RGS13	regulator of G-protein signaling 13
7899502	0.130277	0.00029	6.35	0.81039	0.92	RNU11	RNA, U11 small nuclear
7904715	0.0875	8.67e-05	7.63	1.80808	0.984	RNVU1-6	RNA, variant U1 small nuclear 6
8071036	0.083259	3.83e-05	8.6	2.43757	1.56	S100B	S100 calcium binding protein B
8021183	0.175281	0.0011	5.13	-0.36876	0.741	SCARNA17	small Cajal body-specific RNA 17
7922200	0.148225	0.000508	5.82	0.3213	1.202	SELP	selectin P
8110932	0.191516	0.00158	4.82	-0.70224	0.646	SEMA5A	semaphorin 5A
8071268	0.0875	9.09e-05	7.57	1.77035	1.082	SEPT5-GP1BB///GP1BB	SEPT5-GP1BB readthrough///glycoprotein Ib platelet beta subunit
8071259	0.18752	0.0015	4.87	-0.65389	0.586	SEPT5-GP1BB///GP1BB	SEPT5-GP1BB readthrough///glycoprotein Ib platelet beta subunit
8048717	0.155266	0.000592	5.68	0.18696	0.763	SGPP2	sphingosine-1-phosphate phosphatase 2
8094032	0.143786	0.000456	5.92	0.41734	0.529	SH3TC1	SH3 domain and tetratricopeptide repeats 1
8042310	0.156585	0.000664	5.57	0.08407	0.952	SLC1A4	solute carrier family 1 member 4
8061227	0.148225	0.000504	5.82	0.32914	0.692	SLC24A3	solute carrier family 24 member 3
8145281	0.027782	2.29e-06	-12.82	4.26154	-1.818	SLC25A37	solute carrier family 25 member 37
8145291	0.041737	7.23e-06	-10.92	3.58563	-1.578	SLC25A37	solute carrier family 25 member 37
8109194	0.175281	0.0011	-5.13	-0.37406	-0.502	SLC26A2	solute carrier family 26 member 2
8125959	0.139272	0.000376	-6.1	0.58466	-0.609	SLC26A8	solute carrier family 26 member 8
8051030	0.164089	0.000863	5.34	-0.15079	0.638	SLC5A6	solute carrier family 5 member 6
8001082	0.18752	0.00145	-4.89	-0.62407	-0.667	SLC6A10PB///SLC6A10P///SLC6A8	solute carrier family 6 member 8 pseudogene///solute carrier family 6 member 10, pseudogene///solute carrier family 6 member 8
7995292	0.192411	0.00167	-4.78	-0.75592	-0.68	SLC6A10PB///SLC6A10P///SLC6A8	solute carrier family 6 member 8 pseudogene///solute carrier family 6 member 10, pseudogene///solute carrier family 6 member 8
8006531	0.156585	0.000678	-5.55	0.06554	-0.686	SLFN5	schlafen family member 5
8066493	0.181354	0.00125	-5.02	-0.48621	-0.978	SLPI	secretory leukocyte peptidase inhibitor
8014755	0.150362	0.000542	5.76	0.26513	0.866	SNORA21	small nucleolar RNA, H/ACA box 21
7994926	0.121497	0.000239	6.54	0.97464	0.878	SNORA30	small nucleolar RNA, H/ACA box 30
8122142	0.187017	0.00143	4.91	-0.60799	1.006	SNORA33///SNORD101	small nucleolar RNA, H/ACA box 33///small nucleolar RNA, C/D box 101
8023392	0.083259	5.37e-05	8.19	2.18267	1.461	SNORA37	small nucleolar RNA, H/ACA box 37
7920873	0.18752	0.00145	4.89	-0.62462	1.899	SNORA80E	small nucleolar RNA, H/ACA box 80E
8032749	0.187017	0.00142	4.91	-0.60782	0.843	SNORD37	small nucleolar RNA, C/D box 37
8013323	0.0875	8.97e-05	7.59	1.78135	2.029	SNORD3D///SNORD3C///SNORD3B-2///SNORD3A///SNORD3B-1	small nucleolar RNA, C/D box 3D///small nucleolar RNA, C/D box 3C///small nucleolar RNA, C/D box 3B-2///small nucleolar RNA, C/D box 3A///small nucleolar RNA, C/D box 3B-1
8013329	0.0875	8.99e-05	7.59	1.7792	2.029	SNORD3D///SNORD3C///SNORD3B-2///SNORD3A///SNORD3B-1	small nucleolar RNA, C/D box 3D///small nucleolar RNA, C/D box 3C///small nucleolar RNA, C/D box 3B-2///small nucleolar RNA, C/D box 3A///small nucleolar RNA, C/D box 3B-1
8013325	0.0875	9.01e-05	7.59	1.77782	2.029	SNORD3D///SNORD3C///SNORD3B-2///SNORD3A///SNORD3B-1	small nucleolar RNA, C/D box 3D///small nucleolar RNA, C/D box 3C///small nucleolar RNA, C/D box 3B-2///small nucleolar RNA, C/D box 3A///small nucleolar RNA, C/D box 3B-1
8005547	0.0875	9.01e-05	7.59	1.77763	2.028	SNORD3D///SNORD3C///SNORD3B-2///SNORD3A///SNORD3B-1	small nucleolar RNA, C/D box 3D///small nucleolar RNA, C/D box 3C///small nucleolar RNA, C/D box 3B-2///small nucleolar RNA, C/D box 3A///small nucleolar RNA, C/D box 3B-1
8005553	0.0875	9.03e-05	7.58	1.77548	2.029	SNORD3D///SNORD3C///SNORD3B-2///SNORD3A///SNORD3B-1	small nucleolar RNA, C/D box 3D///small nucleolar RNA, C/D box 3C///small nucleolar RNA, C/D box 3B-2///small nucleolar RNA, C/D box 3A///small nucleolar RNA, C/D box 3B-1
7922416	0.143786	0.000446	5.94	0.43627	2.421	SNORD75	small nucleolar RNA, C/D box 75
7922412	0.175281	0.00106	5.16	-0.33589	1.172	SNORD77	small nucleolar RNA, C/D box 77
8030199	0.130277	0.000291	6.35	0.80554	0.635	SNRNP70	small nuclear ribonucleoprotein U1 subunit 70
7999423	0.157839	0.000748	5.46	-0.02297	0.905	SOCS1	suppressor of cytokine signaling 1
8018864	0.150362	0.000541	5.76	0.26662	1.5	SOCS3	suppressor of cytokine signaling 3
8047443	0.094623	0.000104	-7.43	1.6646	-1.368	STRADB	STE20-related kinase adaptor beta
7901336	0.096238	0.000113	-7.33	1.59331	-1.43	STRADB	STE20-related kinase adaptor beta
7940191	0.191539	0.00159	-4.82	-0.70905	-0.782	STX3	syntaxin 3
7974387	0.143786	0.000449	-5.93	0.43074	-0.618	STYX	serine/threonine/tyrosine interacting protein
7947147	0.175281	0.00109	-5.13	-0.36369	-0.483	SVIP	small VCP interacting protein
8114653	0.18752	0.0015	-4.87	-0.65368	-0.719	TAF7	TATA-box binding protein associated factor 7
7948444	0.175281	0.0011	-5.13	-0.37425	-1.336	TCN1	transcobalamin 1
8130438	0.143943	0.000474	-5.88	0.38344	-0.689	TFB1M	transcription factor B1, mitochondrial
8085393	0.180386	0.00119	5.06	-0.44064	1.079	TMEM40	transmembrane protein 40
8107520	0.157839	0.000734	-5.48	-0.00505	-0.572	TNFAIP8	TNF alpha induced protein 8
8053379	0.16001	0.000809	-5.39	-0.09312	-0.687	TRABD2A	TraB domain containing 2A
8081537	0.168325	0.000927	-5.28	-0.21582	-0.617	TRAT1	T cell receptor associated transmembrane adaptor 1
7922870	0.191543	0.00162	-4.8	-0.72532	-0.956	TRMT1L	tRNA methyltransferase 1 like
8063444	0.181354	0.0012	-5.05	-0.4507	-1.024	TSHZ2	teashirt zinc finger homeobox 2
8012958	0.156585	0.000646	5.6	0.10933	0.861	UBE2S	ubiquitin conjugating enzyme E2 S
8039491	0.181354	0.00129	5	-0.51375	0.796	UBE2S	ubiquitin conjugating enzyme E2 S
8109597	0.157839	0.000725	-5.49	0.00511	-0.745	UBLCP1	ubiquitin like domain containing CTD phosphatase 1
8100758	0.157839	0.000748	-5.46	-0.02276	-1.59	UGT2B11///UGT2B17///UGT2B15///UGT2B10///UGT2B7	UDP glucuronosyltransferase family 2 member B11///UDP glucuronosyltransferase family 2 member B17///UDP glucuronosyltransferase family 2 member B15///UDP glucuronosyltransferase family 2 member B10///UDP glucuronosyltransferase family 2 member B7
8167601	0.191539	0.00161	-4.81	-0.72136	-0.476	USP27X	ubiquitin specific peptidase 27, X-linked
8050689	0.120393	0.000199	-6.73	1.12972	-0.7	WDCP	WD repeat and coiled coil containing
8023871	0.184298	0.00138	-4.94	-0.57883	-0.769	ZADH2	zinc binding alcohol dehydrogenase domain containing 2
8044450	0.121497	0.000217	-6.64	1.05431	-0.68	ZC3H6	zinc finger CCCH-type containing 6
7925691	0.168325	0.00092	5.28	-0.20855	0.812	ZNF124	zinc finger protein 124
8028186	0.143943	0.000473	-5.88	0.38433	-0.544	ZNF146	zinc finger protein 146
8036324	0.175281	0.00106	-5.16	-0.3386	-0.981	ZNF260	zinc finger protein 260
8074845	0.175281	0.00108	-5.14	-0.35547	-0.529	ZNF280B	zinc finger protein 280B
8029368	0.191539	0.0016	-4.81	-0.71459	-0.485	ZNF284	zinc finger protein 284
8027312	0.183279	0.00136	-4.95	-0.56789	-0.993	ZNF429	zinc finger protein 429
8148658	0.121497	0.000243	-6.53	0.96166	-0.765	ZNF623	zinc finger protein 623
8036357	0.157839	0.000726	-5.49	0.0039	-0.607	ZNF790	zinc finger protein 790
7915284	0.028317	3.92e-06	-11.9	3.95711	-1.623
8017096	0.064696	1.77e-05	9.62	2.99347	1.711
7981333	0.064696	2.02e-05	9.44	2.90153	1.36
7981708	0.0875	8.05e-05	7.71	1.86723	2.224
7917792	0.103671	0.000129	7.19	1.48633	0.778
8163000	0.110602	0.000158	-6.97	1.3207	-0.898
7959482	0.116305	0.000181	6.83	1.20711	1.58
7930915	0.121497	0.000244	6.52	0.95665	1
8113274	0.124118	0.000254	-6.48	0.92397	-0.813
8005749	0.130277	0.000293	6.34	0.79981	0.613
8027746	0.13741	0.000349	-6.17	0.64915	-0.682
8017098	0.13741	0.000357	6.15	0.63008	1.404
7925607	0.143786	0.000428	5.98	0.47192	0.75
8124327	0.148225	0.0005	-5.83	0.33553	-0.711
7899484	0.150362	0.000534	5.77	0.27766	1.419
7985034	0.154083	0.000569	5.71	0.22145	0.65
8117239	0.156585	0.000662	-5.57	0.08731	-0.564
8095299	0.156585	0.000673	5.56	0.07234	0.559
8014142	0.157839	0.000733	5.48	-0.00378	0.793
8025893	0.157839	0.000738	-5.48	-0.00976	-0.836
7966568	0.157839	0.000768	5.44	-0.04614	0.901
8029615	0.157839	0.000777	5.43	-0.0564	1.061
8096459	0.157839	0.000782	5.42	-0.06244	0.886
7993165	0.168325	0.000927	-5.28	-0.21565	-0.954
8072344	0.175281	0.000998	5.21	-0.28267	2.347
7948397	0.175281	0.00101	5.2	-0.29437	0.614
8127423	0.175281	0.00111	5.12	-0.38022	1.321
8151709	0.179997	0.00118	-5.07	-0.43385	-0.748
8121741	0.181354	0.00123	5.03	-0.4713	0.494
7924069	0.181354	0.00123	5.03	-0.47429	1.032
8136612	0.183279	0.00133	4.97	-0.54295	0.566
8120717	0.183279	0.00135	4.96	-0.55567	0.55
8042324	0.183279	0.00135	4.96	-0.55637	0.833
7965671	0.183279	0.00135	4.96	-0.55666	0.708
8173671	0.18752	0.00151	-4.86	-0.65991	-0.702
8091188	0.190968	0.00156	4.83	-0.69408	0.606
7962083	0.191539	0.00161	-4.81	-0.72152	-0.517

## Sheet: BT vs. AT FULL TABLE
ID	adj.P.Val	P.Value	t	B	logFC	Gene.symbol	Gene.title	Color.legend
8149137	0.0765	1.856e-05	-17.8425	0.00239	-5.94974	DEFA1B///DEFA3///DEFA1	defensin alpha 1B///defensin alpha 3///defensin alpha 1	[logFC] ³ 5.0
8149116	0.0765	1.833e-05	-17.8899	0.00376	-5.94764	DEFA1B///DEFA3///DEFA1	defensin alpha 1B///defensin alpha 3///defensin alpha 1	[logFC] ³ 4.0 & < 5
8149126	0.0765	1.843e-05	-17.868	0.00313	-5.94726	DEFA1B///DEFA3///DEFA1	defensin alpha 1B///defensin alpha 3///defensin alpha 1	[logFC] ³ 3.0 & < 4
7951246	0.1739	5.525e-05	-14.0553	-0.15069	-4.74471	MMP8	matrix metallopeptidase 8	[logFC] ³ 2.0 & < 3
7940216	0.0313	1.34e-06	-31.5478	0.1865	-4.63188	MS4A3	membrane spanning 4-domains A3	[logFC] ³ 1.5 & < 2
8149109	0.0765	1.46e-05	-18.7993	0.02828	-4.37196	DEFA4	defensin alpha 4	[logFC] ³ 1.0 & < 1.5
8037222	0.1739	6.025e-05	-13.7902	-0.16575	-4.1313	CEACAM8	carcinoembryonic antigen related cell adhesion molecule 8
8151592	0.6506	0.00097941	-7.38306	-0.97952	-3.70378	CA1	carbonic anhydrase 1
7969288	0.8858	0.0367186	-2.90369	-3.29025	-3.60607	OLFM4	olfactomedin 4
8126905	0.0765	8.91e-06	-20.928	0.07446	-3.56403	CRISP3	cysteine rich secretory protein 3
8029098	0.4569	0.0002623	-9.95527	-0.50544	-3.46178	CEACAM6	carcinoembryonic antigen related cell adhesion molecule 6
7995237	0.4569	0.00045185	-8.80909	-0.67905	-3.44588	AHSP	alpha hemoglobin stabilizing protein
8062444	0.7347	0.00185429	-6.36197	-1.27887	-3.34545	BPI	bactericidal/permeability-increasing protein
8037298	0.0313	2.17e-06	-28.4252	0.16566	-3.06044	CD177	CD177 molecule
8036755	0.8858	0.0186176	-3.54575	-2.75549	-2.90492	CLC	Charcot-Leyden crystal galectin
8173135	0.4581	0.00052528	-8.51368	-0.73243	-2.78259	ALAS2	5'-aminolevulinate synthase 2
7978351	0.799	0.00302227	-5.66218	-1.54077	-2.62202	CTSG	cathepsin G
8016932	0.7347	0.00189433	-6.32996	-1.28973	-2.59286	MPO	myeloperoxidase
7946033	0.8858	0.048553	-2.65624	-3.5189	-2.56799	HBB	hemoglobin subunit beta
7973105	0.6506	0.00105772	-7.25306	-1.01306	-2.55597	RNASE3	ribonuclease A family member 3
8066493	0.4569	0.00034303	-9.37372	-0.58744	-2.53801	SLPI	secretory leukocyte peptidase inhibitor
7948444	0.1739	5.903e-05	-13.8525	-0.16214	-2.4984	TCN1	transcobalamin 1
8177222	0.4869	0.00059028	-8.29096	-0.77545	-2.34249	CD24	CD24 molecule
8086607	0.2352	8.961e-05	-12.6365	-0.24104	-2.32384	LTF	lactotransferrin
8158167	0.7347	0.00185251	-6.36341	-1.27839	-2.30071	LCN2	lipocalin 2
8145281	0.2489	0.00010347	-12.2415	-0.27108	-2.28038	SLC25A37	solute carrier family 25 member 37
8136078	0.8858	0.0374712	-2.88542	-3.30671	-2.21896
8015991	0.4569	0.00049064	-8.64637	-0.70795	-2.18902	SLC4A1	solute carrier family 4 member 1 (Diego blood group)
8021645	0.8858	0.0364317	-2.91076	-3.28389	-2.10315	SERPINB10	serpin family B member 10
8122058	0.751	0.00226336	-6.06842	-1.38229	-2.07587	ARG1	arginase 1
8145291	0.7347	0.00162606	-6.5617	-1.21334	-1.97609	SLC25A37	solute carrier family 25 member 37
7991766	0.8858	0.0577408	-2.50678	-3.66257	-1.93986	HBA2///HBA1	hemoglobin subunit alpha 2///hemoglobin subunit alpha 1
7991762	0.8858	0.0578025	-2.50586	-3.66346	-1.93935	HBA2///HBA1	hemoglobin subunit alpha 2///hemoglobin subunit alpha 1
8043981	0.8858	0.0880245	-2.15385	-4.01582	-1.9295	IL1R2	interleukin 1 receptor type 2
8095986	0.7347	0.00205932	-6.20612	-1.33268	-1.92891	ANXA3	annexin A3
8132743	0.8858	0.00766556	-4.49438	-2.11782	-1.83917	ABCA13	ATP binding cassette subfamily A member 13
8024056	0.8858	0.0103934	-4.15289	-2.32767	-1.7863	ELANE	elastase, neutrophil expressed
8063115	0.4569	0.00042593	-8.92749	-0.65875	-1.76021	MMP9	matrix metallopeptidase 9
7923547	0.7347	0.00166735	-6.52318	-1.22569	-1.73371	CHI3L1	chitinase 3 like 1
7919984	0.4569	0.00032643	-9.47881	-0.57175	-1.60521	SELENBP1	selenium binding protein 1
7946041	0.8858	0.012335	-3.96845	-2.44997	-1.57556	HBD	hemoglobin subunit delta
7898693	0.8858	0.00685172	-4.62494	-2.04297	-1.56159	ALPL	alkaline phosphatase, liver/bone/kidney
7901336	0.7347	0.00181149	-6.39711	-1.26707	-1.55299	STRADB	STE20-related kinase adaptor beta
8102998	0.8858	0.00535312	-4.92146	-1.88335	-1.55032	GYPA	glycophorin A (MNS blood group)
8167971	0.8858	0.024661	-3.27235	-2.97266	-1.54595	MIR223	microRNA 223
8145293	0.8858	0.0161355	-3.68952	-2.64753	-1.52356	ADAM28	ADAM metallopeptidase domain 28
8047443	0.751	0.00217023	-6.12935	-1.3601	-1.50585	STRADB	STE20-related kinase adaptor beta
8036207	0.8858	0.0284044	-3.13912	-3.08416	-1.50127	NFKBID	NFKB inhibitor delta
8160756	0.8044	0.00351262	-5.45962	-1.62713	-1.41548	DCAF12	DDB1 and CUL4 associated factor 12
8145529	0.8858	0.0792217	-2.24079	-3.92724	-1.41384
7961142	0.8858	0.00648929	-4.68911	-2.00723	-1.40839	OLR1	oxidized low density lipoprotein receptor 1
8026456	0.8858	0.0064671	-4.69317	-2.00499	-1.39827	CYP4F3	cytochrome P450 family 4 subfamily F member 3
7946048	0.8858	0.0969252	-2.07497	-4.09686	-1.39612	HBG2///HBG1	hemoglobin subunit gamma 2///hemoglobin subunit gamma 1
7946054	0.8858	0.0970799	-2.07367	-4.0982	-1.39467	HBG2///HBG1	hemoglobin subunit gamma 2///hemoglobin subunit gamma 1
7996100	0.8858	0.0152052	-3.75015	-2.60326	-1.36047	ADGRG3	adhesion G protein-coupled receptor G3
8102993	0.6506	0.00108176	-7.21545	-1.02299	-1.33389	GYPB	glycophorin B (MNS blood group)
7988033	0.4569	0.00023692	-10.1844	-0.47614	-1.31011	EPB42	erythrocyte membrane protein band 4.2
7915284	0.8255	0.00380296	-5.35493	-1.67383	-1.30919
8049528	0.8858	0.00951518	-4.25008	-2.26581	-1.2912	LRRFIP1	LRR binding FLII interacting protein 1
8010778	0.8858	0.107231	-1.99278	-4.18185	-1.27431
8008885	0.8858	0.0507872	-2.61716	-3.55608	-1.27043	MIR21	microRNA 21
7973110	0.8858	0.053663	-2.56959	-3.60171	-1.25269	RNASE2	ribonuclease A family member 2
8172266	0.8858	0.0828249	-2.204	-3.96462	-1.25223	MIR221	microRNA 221
8016540	0.7347	0.00152485	-6.66132	-1.18202	-1.23759	PHOSPHO1	phosphoethanolamine/phosphocholine phosphatase
8110112	0.8858	0.0463315	-2.69714	-3.48029	-1.23531
8129627	0.8858	0.0428141	-2.7666	-3.41544	-1.23226	VNN3	vanin 3
8116980	0.8858	0.0401637	-2.82332	-3.36319	-1.23182	RNF182	ring finger protein 182
8095680	0.896	0.374377	-0.982131	-5.18271	-1.22478	CXCL8	C-X-C motif chemokine ligand 8
7983922	0.8858	0.0766407	-2.26828	-3.89942	-1.21958
8149718	0.8858	0.00840206	-4.38957	-2.18001	-1.20596	BIN3-IT1	BIN3 intronic transcript 1
7938364	0.799	0.00294166	-5.69921	-1.52553	-1.19835	WEE1	WEE1 G2 checkpoint kinase
8136662	0.8858	0.0139605	-3.83837	-2.54017	-1.19455	MGAM	maltase-glucoamylase
8097116	0.8858	0.0162625	-3.68156	-2.65339	-1.19014
8049530	0.8858	0.0187587	-3.53826	-2.76124	-1.18811	LRRFIP1	LRR binding FLII interacting protein 1
7995292	0.4569	0.00031421	-9.5604	-0.55985	-1.16222	SLC6A10PB///SLC6A10P///SLC6A8	solute carrier family 6 member 8 pseudogene///solute carrier family 6 member 10, pseudogene///solute carrier family 6 member 8
8116992	0.8858	0.0631477	-2.43067	-3.73721	-1.1465
8084206	0.8858	0.203556	-1.47888	-4.71372	-1.14389	B3GNT5	UDP-GlcNAc:betaGal beta-1,3-N-acetylglucosaminyltransferase 5
8083260	0.8858	0.147839	-1.73437	-4.4507	-1.13833	CPA3	carboxypeptidase A3
8037742	0.8858	0.0138676	-3.84532	-2.53527	-1.13263	PGLYRP1	peptidoglycan recognition protein 1
8047459	0.7347	0.00192523	-6.30581	-1.29799	-1.12741
8103975	0.8858	0.110174	-1.97085	-4.20461	-1.12365	SLED1	proteoglycan 3 pseudogene
8034694	0.8858	0.16177	-1.66239	-4.52542	-1.1224	MIR24-2	microRNA 24-2
8049540	0.4569	0.00048109	-8.68497	-0.70099	-1.12107	LRRFIP1	LRR binding FLII interacting protein 1
8116272	0.8858	0.0125194	-3.95272	-2.4607	-1.11454	ADAMTS2	ADAM metallopeptidase with thrombospondin type 1 motif 2
8105935	0.8858	0.0792076	-2.24094	-3.92709	-1.11237	LOC441081	POM121 membrane glycoprotein (rat) pseudogene
8007990	0.4569	0.00041843	-8.96337	-0.65272	-1.10277
8001082	0.4569	0.00045804	-8.78202	-0.68377	-1.0979	SLC6A10PB///SLC6A10P///SLC6A8	solute carrier family 6 member 8 pseudogene///solute carrier family 6 member 10, pseudogene///solute carrier family 6 member 8
8133155	0.8858	0.0680417	-2.36772	-3.79963	-1.09514	TPST1	tyrosylprotein sulfotransferase 1
8098193	0.8858	0.0179567	-3.58177	-2.72805	-1.09336
8023828	0.8858	0.037005	-2.89669	-3.29655	-1.08909	NETO1	neuropilin and tolloid like 1
8105989	0.8858	0.0785887	-2.24744	-3.9205	-1.08877	LOC441081	POM121 membrane glycoprotein (rat) pseudogene
7975787	0.8858	0.223622	-1.4036	-4.78949	-1.08337	JDP2	Jun dimerization protein 2
7961120	0.8858	0.0508326	-2.61639	-3.55681	-1.07659	CLEC7A	C-type lectin domain family 7 member A
8152664	0.5124	0.000639	-8.14257	-0.80552	-1.07277
8101762	0.6506	0.00104328	-7.27615	-1.00701	-1.0717	SNCA	synuclein alpha
8050213	0.8858	0.0222913	-3.36927	-2.89388	-1.06711
7975457	0.8858	0.0367686	-2.90246	-3.29135	-1.06368
8083494	0.799	0.00293351	-5.70302	-1.52397	-1.06312	MME	membrane metallo-endopeptidase
8143471	0.8858	0.1524	-1.71007	-4.47596	-1.06264	CLEC5A	C-type lectin domain family 5 member A
8052524	0.7944	0.00251539	-5.91747	-1.43899	-1.06252	SNORA70B	small nucleolar RNA, H/ACA box 70B
8034696	0.8858	0.144842	-1.75076	-4.43366	-1.05639	MIR27A	microRNA 27a
8058905	0.7944	0.00274133	-5.79674	-1.48617	-1.05141	CXCR1	C-X-C motif chemokine receptor 1
8093950	0.8858	0.0434739	-2.75309	-3.42798	-1.04657	S100P	S100 calcium binding protein P
8063408	0.799	0.00301757	-5.6643	-1.53989	-1.04464
7965838	0.6506	0.00107253	-7.22977	-1.0192	-1.04323
8014664	0.4569	0.00046839	-8.7377	-0.69158	-1.04245
8019649	0.4569	0.00046589	-8.74832	-0.6897	-1.04197
7938049	0.8858	0.0121248	-3.98672	-2.43756	-1.03622	OR56B1	olfactory receptor family 56 subfamily B member 1
8072482	0.8858	0.00552346	-4.88309	-1.90322	-1.02987
8017619	0.4569	0.00038442	-9.1364	-0.62438	-1.02917	PECAM1	platelet and endothelial cell adhesion molecule 1
7949916	0.8858	0.119305	-1.90651	-4.27147	-1.02807	CHKA	choline kinase alpha
8055639	0.8858	0.0840421	-2.19196	-3.97689	-1.02719	ZEB2	zinc finger E-box binding homeobox 2
7929061	0.7347	0.00138132	-6.81704	-1.1348	-1.02277	IFIT1B	interferon induced protein with tetratricopeptide repeats 1B
8084878	0.8858	0.00778915	-4.47599	-2.12859	-1.02109
8112476	0.8858	0.0757622	-2.27787	-3.88974	-1.02037	LOC441081	POM121 membrane glycoprotein (rat) pseudogene
8115543	0.8858	0.0383066	-2.86563	-3.32463	-1.01971	EBF1///PDGFRB	early B-cell factor 1///platelet derived growth factor receptor beta
7969794	0.8858	0.0064147	-4.70283	-1.99968	-1.01941	LOC100132099	FRSS1829
7919749	0.8858	0.152034	-1.71199	-4.47396	-1.01391
8043995	0.8858	0.177371	-1.58888	-4.60133	-1.01159	IL1R1	interleukin 1 receptor type 1
7970507	0.8858	0.0118875	-4.00779	-2.42333	-1.01129
8103951	0.8858	0.127631	-1.85221	-4.32801	-1.00403	ACSL1	acyl-CoA synthetase long-chain family member 1
8164006	0.7347	0.00171183	-6.48292	-1.23874	-1.00365
8032751	0.6911	0.00126585	-6.95711	-1.09407	-1.00027
8117653	0.7944	0.00258549	-5.87868	-1.45397	-0.995856
8024038	0.8858	0.0424566	-2.77402	-3.40858	-0.995853	AZU1	azurocidin 1
8025982	0.8858	0.0099131	-4.20479	-2.29442	-0.993717
7952986	0.8858	0.0111226	-4.07923	-2.37574	-0.989729	WNK1	WNK lysine deficient protein kinase 1
8172082	0.8858	0.00916831	-4.2914	-2.24003	-0.982337
8011112	0.8858	0.116129	-1.92829	-4.24882	-0.973805
8087881	0.7347	0.00186435	-6.35385	-1.28162	-0.972364	MIRLET7G	microRNA let-7g
8104012	0.8858	0.0103747	-4.15486	-2.3264	-0.970085
7993846	0.8858	0.00650675	-4.68592	-2.00899	-0.966956
8149122	0.8858	0.0320136	-3.02841	-3.17964	-0.963546	DEFT1P2///DEFT1P	defensin, theta 1 pseudogene 2///defensin, theta 1 pseudogene
8149132	0.8858	0.0323613	-3.0185	-3.18831	-0.962313	DEFT1P2///DEFT1P	defensin, theta 1 pseudogene 2///defensin, theta 1 pseudogene
8159961	0.8858	0.231603	-1.37545	-4.81752	-0.959134
8149953	0.8858	0.0146319	-3.78969	-2.57479	-0.957653
7965335	0.8858	0.136846	-1.79625	-4.3863	-0.953223	DUSP6	dual specificity phosphatase 6
8118979	0.8858	0.22879	-1.38527	-4.80777	-0.953058
7990027	0.6506	0.00106159	-7.24693	-1.01467	-0.945223	ANP32A-IT1	ANP32A intronic transcript 1
8157446	0.4581	0.00053949	-8.46225	-0.74214	-0.944959	ORM1	orosomucoid 1
8092957	0.751	0.00226257	-6.06892	-1.3821	-0.939972
8091523	0.8858	0.030836	-3.0629	-3.14962	-0.939114	P2RY13	purinergic receptor P2Y13
8117018	0.8858	0.207532	-1.46341	-4.72938	-0.937113
8097903	0.8862	0.260174	-1.28173	-4.90942	-0.936831	TLR2	toll like receptor 2
7989218	0.8858	0.193824	-1.51804	-4.67391	-0.934723
8042306	0.8858	0.0721426	-2.31869	-3.84867	-0.929288
8079590	0.8858	0.00868163	-4.35258	-2.20243	-0.92856	CAMP	cathelicidin antimicrobial peptide
8100758	0.8858	0.0058032	-4.82301	-1.9348	-0.927373	UGT2B11///UGT2B17///UGT2B15///UGT2B10///UGT2B7	UDP glucuronosyltransferase family 2 member B11///UDP glucuronosyltransferase family 2 member B17///UDP glucuronosyltransferase family 2 member B15///UDP glucuronosyltransferase family 2 member B10///UDP glucuronosyltransferase family 2 member B7
7923967	0.8858	0.00614514	-4.75407	-1.97173	-0.92704	YOD1	YOD1 deubiquitinase
8173287	0.8858	0.00594566	-4.79372	-1.9504	-0.923416	VSIG4	V-set and immunoglobulin domain containing 4
7935228	0.8858	0.0732235	-2.30627	-3.86114	-0.921831
7914182	0.8858	0.10711	-1.99369	-4.1809	-0.920791
8099362	0.7347	0.00203498	-6.22363	-1.32652	-0.920781
7964830	0.8858	0.134028	-1.81294	-4.36892	-0.916872	SNORA70G	small nucleolar RNA, H/ACA box 70G
8049532	0.8858	0.0279699	-3.15352	-3.07193	-0.916859	LRRFIP1	LRR binding FLII interacting protein 1
7970737	0.8858	0.105187	-2.00839	-4.16567	-0.911694	FLT3	fms related tyrosine kinase 3
8178059	0.8858	0.0753023	-2.28294	-3.88463	-0.907635	LY6G5B	lymphocyte antigen 6 complex, locus G5B
8072582	0.8858	0.034006	-2.97321	-3.2282	-0.902809
8052231	0.8858	0.0268572	-3.1916	-3.03979	-0.896866
7983924	0.8858	0.0729938	-2.30889	-3.8585	-0.893092
8125461	0.9001	0.423385	-0.877256	-5.26836	-0.890095	HLA-DQB1	major histocompatibility complex, class II, DQ beta 1
7996490	0.8858	0.0159905	-3.6987	-2.64078	-0.885769	TMEM208	transmembrane protein 208
7961173	0.8858	0.0720519	-2.31974	-3.84761	-0.885766	KLRC4-KLRK1	KLRC4-KLRK1 readthrough
8062927	0.8858	0.06681	-2.38308	-3.78434	-0.88493	PI3	peptidase inhibitor 3
8052669	0.8858	0.040711	-2.81127	-3.37424	-0.881953	SERTAD2	SERTA domain containing 2
8118228	0.8858	0.0743208	-2.29386	-3.87362	-0.88131	LY6G5B	lymphocyte antigen 6 complex, locus G5B
7991598	0.8858	0.0119215	-4.00474	-2.42539	-0.880876	SNRPA1	small nuclear ribonucleoprotein polypeptide A'
7979862	0.6911	0.00123702	-6.99447	-1.08347	-0.879333
8037205	0.8858	0.054276	-2.55982	-3.61113	-0.877969	CEACAM1	carcinoembryonic antigen related cell adhesion molecule 1
8095736	0.8858	0.170666	-1.61964	-4.56962	-0.877855	AREG	amphiregulin
8154868	0.8858	0.0258308	-3.22835	-3.00906	-0.876738
8124160	0.8921	0.327479	-1.09382	-5.08519	-0.87498
7983926	0.8858	0.107081	-1.99392	-4.18067	-0.868988
8018972	0.8858	0.0466019	-2.69204	-3.48508	-0.867776	CEP295NL	CEP295 N-terminal like
8162940	0.8858	0.142211	-1.76544	-4.41838	-0.864696	ABCA1	ATP binding cassette subfamily A member 1
8049544	0.8858	0.0617985	-2.44897	-3.71918	-0.861206	LRRFIP1	LRR binding FLII interacting protein 1
7904048	0.8858	0.0589629	-2.4889	-3.68001	-0.861183
8166182	0.8858	0.0718304	-2.32231	-3.84503	-0.858448
7927405	0.8858	0.0485209	-2.65681	-3.51835	-0.858433	WDFY4	WDFY family member 4
8084810	0.8858	0.0181052	-3.57354	-2.73429	-0.852048
7938366	0.8858	0.041909	-2.78552	-3.39795	-0.848306	WEE1	WEE1 G2 checkpoint kinase
8076387	0.8858	0.10268	-2.028	-4.14538	-0.846416	TNFRSF13C	TNF receptor superfamily member 13C
8029280	0.8858	0.011273	-4.06474	-2.38532	-0.845885	CD177	CD177 molecule
8101322	0.8874	0.305762	-1.15032	-5.03373	-0.844568	MOP-1	MOP-1
8110106	0.8858	0.116674	-1.9245	-4.25276	-0.843835	HRH2	histamine receptor H2
8062235	0.8436	0.00406108	-5.26952	-1.71301	-0.842125
8112407	0.8858	0.0476479	-2.67264	-3.50337	-0.840723
7971482	0.8858	0.0360127	-2.92121	-3.27452	-0.840306
7919761	0.8858	0.0312083	-3.05184	-3.15923	-0.839209
7948879	0.7944	0.00274984	-5.79243	-1.48789	-0.839108
7925561	0.8858	0.10026	-2.04739	-4.12532	-0.836566
8031992	0.8858	0.0910927	-2.12573	-4.04465	-0.836141	LOC100133331///LOC100132217///LOC100132062///LOC729737///LOC729218///LINC01000///LOC401357///LINC01061///LINC01002///LINC00999///LINC00265///LOC100132062///LINC01347///LINC01000	uncharacterized LOC100133331///uncharacterized LOC100132217///uncharacterized LOC100132062///uncharacterized LOC729737///uncharacterized LOC729218///long intergenic non-protein coding RNA 1000///uncharacterized LOC401357///long intergenic non-protein coding RNA 1061///long intergenic non-protein coding RNA 1002///long intergenic non-protein coding RNA 999///long intergenic non-protein coding RNA …
7964460	0.8858	0.0473572	-2.67799	-3.49833	-0.835066	DDIT3	DNA damage inducible transcript 3
8045688	0.8858	0.203132	-1.48055	-4.71203	-0.835052	TNFAIP6	TNF alpha induced protein 6
7937798	0.8858	0.122778	-1.8834	-4.29553	-0.833454
8121485	0.8044	0.00349541	-5.46615	-1.62426	-0.832001
7992867	0.5721	0.00079267	-7.75113	-0.89076	-0.831851	LINC00921	long intergenic non-protein coding RNA 921
8167013	0.8858	0.157198	-1.68529	-4.50168	-0.831648	JADE3	jade family PHD finger 3
8103309	0.8858	0.00922135	-4.28496	-2.24402	-0.830753
8102936	0.8858	0.0705097	-2.33784	-3.82948	-0.829671
7961365	0.8436	0.00409368	-5.2592	-1.71781	-0.829264	MANSC1	MANSC domain containing 1
8142975	0.8774	0.0048377	-5.04697	-1.81989	-0.826682	MIR29A	microRNA 29a
8049957	0.6911	0.0012688	-6.95334	-1.09514	-0.822829	LOC285097	uncharacterized FLJ38379
8081546	0.8858	0.0284982	-3.13604	-3.08678	-0.822285
8116983	0.8858	0.172394	-1.6116	-4.57792	-0.819997	CD83	CD83 molecule
7898655	0.8858	0.117587	-1.91822	-4.25929	-0.818702	CDA	cytidine deaminase
8105987	0.8858	0.0488119	-2.65161	-3.52329	-0.818373	LOC441081	POM121 membrane glycoprotein (rat) pseudogene
7938055	0.8858	0.0337263	-2.98074	-3.22154	-0.816862
8126119	0.8858	0.0465536	-2.69295	-3.48423	-0.81599
8016018	0.6911	0.00124706	-6.98135	-1.08718	-0.815562	SLC25A39	solute carrier family 25 member 39
7933084	0.8858	0.143276	-1.75946	-4.4246	-0.814045	NAMPT	nicotinamide phosphoribosyltransferase
8104490	0.7347	0.00143516	-6.75645	-1.15293	-0.813944
8054254	0.8858	0.0654253	-2.40073	-3.76682	-0.813518	AFF3	AF4/FMR2 family member 3
8055016	0.8436	0.00420985	-5.22318	-1.73469	-0.812976
8058765	0.8858	0.0073118	-4.54903	-2.08614	-0.806932	FN1	fibronectin 1
8065903	0.8858	0.0211882	-3.41852	-2.85461	-0.806848
8133163	0.8858	0.108207	-1.98544	-4.18947	-0.806489
7950671	0.8858	0.189494	-1.53608	-4.65548	-0.80635	GAB2	GRB2 associated binding protein 2
8048283	0.8873	0.299162	-1.16819	-5.01719	-0.80607	SLC11A1	solute carrier family 11 member 1
8155200	0.8858	0.0800457	-2.23222	-3.93593	-0.80297	CCIN	calicin
7964246	0.7846	0.00240367	-5.98205	-1.41443	-0.802289	SNORD59B	small nucleolar RNA, C/D box 59B
8112519	0.8858	0.0406247	-2.81316	-3.37251	-0.800777	LOC441081	POM121 membrane glycoprotein (rat) pseudogene
8139207	0.8858	0.0176879	-3.59685	-2.71663	-0.800167	INHBA///INHBA	inhibin beta A subunit///inhibin beta A subunit
7919743	0.8858	0.155022	-1.69643	-4.49012	-0.799429	ADAMTSL4-AS1	ADAMTSL4 antisense RNA 1
8166607	0.8858	0.0149224	-3.76944	-2.58933	-0.799083
8099922	0.8858	0.0227842	-3.34817	-2.91087	-0.798349
7967021	0.8858	0.0277591	-3.1606	-3.06593	-0.798345	PXN	paxillin
7957602	0.8858	0.013055	-3.9085	-2.49113	-0.796874
7927425	0.8858	0.0678745	-2.36979	-3.79757	-0.795933	WDFY4	WDFY family member 4
7938053	0.8858	0.0962226	-2.08091	-4.09074	-0.795679	OR52N4	olfactory receptor family 52 subfamily N member 4 (gene/pseudogene)
8095744	0.8858	0.222205	-1.4087	-4.7844	-0.794662	AREG	amphiregulin
7932019	0.8858	0.123897	-1.8761	-4.30313	-0.793111	CELF2-AS1	CELF2 antisense RNA 1
7966072	0.8858	0.00782625	-4.47053	-2.1318	-0.788098	PRDM4	PR/SET domain 4
8117640	0.8858	0.0162883	-3.67995	-2.65458	-0.787365	ZSCAN16	zinc finger and SCAN domain containing 16
8131996	0.8858	0.0979136	-2.06669	-4.1054	-0.786914	CREB5	cAMP responsive element binding protein 5
7931810	0.8858	0.0386505	-2.85762	-3.3319	-0.785806	KLF6	Kruppel like factor 6
7921621	0.8858	0.0430654	-2.76143	-3.42024	-0.785744
8124846	0.8858	0.19578	-1.51002	-4.68208	-0.784457
8148476	0.8858	0.0740421	-2.29699	-3.87047	-0.781718	DENND3	DENN domain containing 3
8034199	0.8858	0.00757164	-4.5086	-2.10953	-0.781563	HSPC102	uncharacterized HSPC102
7971486	0.8858	0.0972105	-2.07257	-4.09934	-0.780312	KIAA0226L	KIAA0226 like
8011713	0.8859	0.253277	-1.30344	-4.88835	-0.777653	CXCL16	C-X-C motif chemokine ligand 16
8086181	0.8858	0.0343509	-2.96403	-3.23634	-0.777236
7958011	0.8858	0.0213294	-3.41205	-2.85974	-0.774046
7914950	0.8858	0.144546	-1.75239	-4.43195	-0.771145	CSF3R	colony stimulating factor 3 receptor
7944339	0.8858	0.0581725	-2.50042	-3.66877	-0.770953
7970390	0.8858	0.00904325	-4.30675	-2.23053	-0.7701
8172270	0.8858	0.0858831	-2.1741	-3.99511	-0.769818
7950751	0.8858	0.0723165	-2.31667	-3.85069	-0.767934	SNORA70E	small nucleolar RNA, H/ACA box 70E
8161211	0.8858	0.171941	-1.6137	-4.57575	-0.767563	PAX5	paired box 5
8142120	0.8858	0.14003	-1.77781	-4.4055	-0.767435	NAMPT	nicotinamide phosphoribosyltransferase
7997188	0.8436	0.00434631	-5.18234	-1.75404	-0.764872	HP	haptoglobin
8039084	0.8858	0.143187	-1.75996	-4.42408	-0.763571
8104568	0.8858	0.0186494	-3.54406	-2.75679	-0.761983
8067842	0.8858	0.00920796	-4.28658	-2.24302	-0.756294
7992811	0.8858	0.111422	-1.96173	-4.21407	-0.755808	MMP25	matrix metallopeptidase 25
7940191	0.8858	0.0246797	-3.27162	-2.97325	-0.7546	STX3	syntaxin 3
8066275	0.8858	0.208924	-1.45806	-4.73479	-0.754064
8093126	0.8858	0.0218898	-3.38687	-2.87979	-0.751625
7982248	0.8858	0.0202404	-3.46326	-2.81937	-0.749704
8089247	0.8858	0.041055	-2.80379	-3.38112	-0.748814
8149399	0.8858	0.110508	-1.9684	-4.20715	-0.748796	LONRF1	LON peptidase N-terminal domain and ring finger 1
8004508	0.8858	0.0601417	-2.47205	-3.69651	-0.748486	SNORA67	small nucleolar RNA, H/ACA box 67
8150866	0.8858	0.117006	-1.92221	-4.25514	-0.748211
7925318	0.8858	0.0684977	-2.36211	-3.80522	-0.747959
7982269	0.8858	0.0155108	-3.72977	-2.61806	-0.746174
7953914	0.8858	0.0316014	-3.04032	-3.16925	-0.745959	CLEC12B	C-type lectin domain family 12 member B
7987025	0.8858	0.0158693	-3.70644	-2.6351	-0.742895
7952984	0.8858	0.0456005	-2.71108	-3.4672	-0.741536
8012349	0.8858	0.251882	-1.30789	-4.884	-0.737618	PER1	period circadian clock 1
8173437	0.8858	0.0211813	-3.41884	-2.85435	-0.735178	CXorf65	chromosome X open reading frame 65
8099719	0.8858	0.16263	-1.65816	-4.5298	-0.735093
7909890	0.8858	0.158856	-1.67691	-4.51037	-0.734953	HLX	H2.0 like homeobox
7908775	0.8858	0.00611631	-4.7597	-1.96869	-0.734812
7984227	0.8858	0.0913645	-2.12329	-4.04715	-0.73417	ANKDD1A	ankyrin repeat and death domain containing 1A
8024048	0.8858	0.0730308	-2.30847	-3.85893	-0.734119	PRTN3	proteinase 3
8066266	0.8866	0.275342	-1.23582	-4.95352	-0.732382	MAFB	MAF bZIP transcription factor B
8179595	0.8858	0.112209	-1.95603	-4.21999	-0.731901	GABBR1	gamma-aminobutyric acid type B receptor subunit 1
8068583	0.8858	0.0268159	-3.19305	-3.03858	-0.731036	KCNJ15	potassium voltage-gated channel subfamily J member 15
8089771	0.7347	0.00162237	-6.5652	-1.21222	-0.729063	CD80	CD80 molecule
8126303	0.8858	0.240958	-1.34362	-4.84899	-0.727442	TREM1	triggering receptor expressed on myeloid cells 1
8095697	0.8858	0.249447	-1.31573	-4.87635	-0.726768	CXCL1	C-X-C motif chemokine ligand 1
8049534	0.8858	0.0132436	-3.89344	-2.50158	-0.726267	LRRFIP1	LRR binding FLII interacting protein 1
7980452	0.8858	0.0364494	-2.91033	-3.28428	-0.726121
8125857	0.8858	0.00701551	-4.59725	-2.05861	-0.724451
7900488	0.8858	0.0206653	-3.44291	-2.83535	-0.723434	MIR30E	microRNA 30e
7900407	0.8858	0.0437065	-2.74839	-3.43236	-0.723407
7968234	0.8858	0.00668224	-4.65444	-2.02646	-0.723335	SNORA27	small nucleolar RNA, H/ACA box 27
8046003	0.8858	0.100889	-2.04231	-4.13058	-0.72272	GCA	grancalcin
8140035	0.8858	0.0230526	-3.33689	-2.91998	-0.721677
8176306	0.8858	0.150728	-1.71889	-4.46679	-0.721049	CSF2RA	colony stimulating factor 2 receptor alpha subunit
8165735	0.8858	0.15068	-1.71914	-4.46653	-0.720418	CSF2RA	colony stimulating factor 2 receptor alpha subunit
7935660	0.8858	0.0846495	-2.18602	-3.98294	-0.720209	DNMBP	dynamin binding protein
8025893	0.8436	0.00434209	-5.18358	-1.75345	-0.719529
8079149	0.8858	0.0154088	-3.73652	-2.61315	-0.719285
8083594	0.8858	0.127503	-1.85302	-4.32717	-0.718108	PTX3	pentraxin 3
7954965	0.8858	0.0406042	-2.81361	-3.3721	-0.71749
7919747	0.8858	0.242494	-1.33851	-4.85402	-0.716752
8045088	0.8858	0.016034	-3.69593	-2.64281	-0.716414
7972175	0.8858	0.0107926	-4.11184	-2.35433	-0.716237
8096160	0.8858	0.0121417	-3.98523	-2.43857	-0.715859	ARHGAP24	Rho GTPase activating protein 24
8154211	0.8858	0.203875	-1.47763	-4.71499	-0.71519
7988424	0.8255	0.00378372	-5.36157	-1.67082	-0.715122
8089285	0.8858	0.0854556	-2.17821	-3.99091	-0.714471
8172268	0.8858	0.0768404	-2.26612	-3.90161	-0.713934	MIR222	microRNA 222
8045695	0.8858	0.214811	-1.43581	-4.7572	-0.713554
7919131	0.8858	0.0494187	-2.64086	-3.53349	-0.713515
7917514	0.8858	0.0302782	-3.07976	-3.13504	-0.71327
7900405	0.8858	0.00851871	-4.37396	-2.18944	-0.711244
8152211	0.8858	0.00686648	-4.62241	-2.04439	-0.710393
8068593	0.8866	0.265555	-1.26517	-4.9254	-0.709656	ETS2	ETS proto-oncogene 2, transcription factor
7958273	0.8858	0.0335967	-2.98425	-3.21844	-0.70958
7907090	0.8858	0.0136103	-3.86485	-2.52154	-0.707766
7915275	0.8858	0.00574552	-4.83512	-1.92839	-0.706051
7974314	0.8858	0.0222937	-3.36917	-2.89396	-0.705669
7904226	0.8858	0.137611	-1.79178	-4.39095	-0.705596	SLC22A15	solute carrier family 22 member 15
7987066	0.8044	0.00336731	-5.51596	-1.60259	-0.704584
7983910	0.8858	0.0552546	-2.54446	-3.62597	-0.704364	AQP9	aquaporin 9
8031374	0.8858	0.217727	-1.42501	-4.76805	-0.703202	FCAR	Fc fragment of IgA receptor
8177951	0.8858	0.0098827	-4.20818	-2.29227	-0.702755	HCG27	HLA complex group 27 (non-protein coding)
8118093	0.8858	0.0197026	-3.48972	-2.79873	-0.701359	HCG27	HLA complex group 27 (non-protein coding)
7991758	0.7347	0.00198467	-6.26063	-1.31359	-0.701272	HBM	hemoglobin subunit mu
8078619	0.8858	0.0301046	-3.08509	-3.13044	-0.699882	ITGA9	integrin subunit alpha 9
7934717	0.8858	0.0566718	-2.52276	-3.64702	-0.699228
7934706	0.8858	0.0567326	-2.52184	-3.64792	-0.698843
7918911	0.8858	0.120565	-1.89805	-4.28028	-0.698187
8037001	0.8858	0.214087	-1.43852	-4.75448	-0.698141
8156022	0.8436	0.00432079	-5.18986	-1.75046	-0.696446	LOC642947	uncharacterized LOC642947
8178298	0.8858	0.114922	-1.93673	-4.24005	-0.695997	GABBR1	gamma-aminobutyric acid type B receptor subunit 1
8097792	0.8858	0.0122367	-3.97695	-2.44419	-0.694825	SNORD73A///RPS3A	small nucleolar RNA, C/D box 73A///ribosomal protein S3A
7967636	0.8858	0.0123347	-3.96848	-2.44995	-0.694124
8168432	0.8858	0.0821143	-2.21112	-3.95738	-0.693376
8013307	0.8858	0.0465838	-2.69238	-3.48476	-0.69212	FOXO3B///FOXO3	forkhead box O3B pseudogene///forkhead box O3
8101637	0.8044	0.0033135	-5.53756	-1.59329	-0.691822	HSD17B13	hydroxysteroid 17-beta dehydrogenase 13
8052654	0.8858	0.156324	-1.68975	-4.49705	-0.69131	PELI1	pellino E3 ubiquitin protein ligase 1
8092691	0.8866	0.290657	-1.19176	-4.99518	-0.690469	BCL6	B-cell CLL/lymphoma 6
8124654	0.8858	0.112829	-1.95158	-4.22462	-0.689994	GABBR1	gamma-aminobutyric acid type B receptor subunit 1
8070297	0.8858	0.0162461	-3.68258	-2.65264	-0.689787	ERG	ERG, ETS transcription factor
7994570	0.8858	0.00804722	-4.43866	-2.15065	-0.687326
7899595	0.8858	0.0169974	-3.63686	-2.68658	-0.685173	MATN1-AS1	MATN1 antisense RNA 1
8104731	0.8858	0.0443259	-2.73599	-3.44391	-0.684888
8124088	0.8858	0.0453561	-2.71579	-3.46279	-0.684604	KIF13A	kinesin family member 13A
8112803	0.8873	0.303281	-1.157	-5.02757	-0.683206	LHFPL2	lipoma HMGIC fusion partner-like 2
7899517	0.8858	0.00706193	-4.58954	-2.06299	-0.682821
7908347	0.8858	0.0348825	-2.95008	-3.24873	-0.682033	OCLM	oculomedin
8018935	0.8858	0.119158	-1.90751	-4.27043	-0.68175
7938519	0.8858	0.060864	-2.4619	-3.70646	-0.681674	MICALCL	MICAL C-terminal like
7897774	0.8858	0.0451831	-2.71915	-3.45964	-0.680971	CLCN6	chloride voltage-gated channel 6
8152215	0.8858	0.137935	-1.7899	-4.39292	-0.680349	KLF10	Kruppel like factor 10
8099717	0.8858	0.1607	-1.66769	-4.51993	-0.679733
8102979	0.8858	0.0320498	-3.02737	-3.18055	-0.679136
7975813	0.8858	0.0863312	-2.16982	-3.99948	-0.678419
8111930	0.8858	0.00740565	-4.53423	-2.09467	-0.678296	LOC100132356	uncharacterized LOC100132356
7981373	0.8858	0.0219623	-3.38366	-2.88235	-0.678226
8131263	0.8858	0.0790182	-2.24292	-3.92508	-0.677917	SNORD13P2	small nucleolar RNA, C/D box 13 pseudogene 2
8048227	0.8858	0.0816015	-2.21629	-3.95211	-0.677763	CXCR2	C-X-C motif chemokine receptor 2
8144625	0.8858	0.0602113	-2.47107	-3.69747	-0.677212	BLK	BLK proto-oncogene, Src family tyrosine kinase
8056323	0.8858	0.0562802	-2.52869	-3.64126	-0.676038	FIGN	fidgetin, microtubule severing factor
8156706	0.8858	0.0105663	-4.13489	-2.33933	-0.67592	TMOD1	tropomodulin 1
7912882	0.8858	0.0589111	-2.48965	-3.67928	-0.675044
7903188	0.8858	0.180281	-1.57588	-4.61469	-0.674523	PTBP2	polypyrimidine tract binding protein 2
8123060	0.8044	0.00349572	-5.46603	-1.62432	-0.674364
8031566	0.8858	0.0462851	-2.69801	-3.47947	-0.674034
8037045	0.8858	0.149666	-1.72454	-4.46092	-0.673747	CEACAM4	carcinoembryonic antigen related cell adhesion molecule 4
7943231	0.8858	0.0185209	-3.55093	-2.75153	-0.673693	ANKRD49	ankyrin repeat domain 49
7938047	0.8858	0.0288244	-3.12544	-3.09582	-0.673593
8125919	0.8858	0.197609	-1.50259	-4.68965	-0.673423	FKBP5///LOC285847///FKBP5	FK506 binding protein 5///uncharacterized LOC285847///FK506 binding protein 5
8074789	0.8858	0.098903	-2.0585	-4.11386	-0.672485
8140737	0.8858	0.00629682	-4.72492	-1.98758	-0.672057
7951131	0.8858	0.134182	-1.81202	-4.36988	-0.671811
7923976	0.8858	0.0296441	-3.09937	-3.11815	-0.669867	C1orf132///MIR29B2	chromosome 1 open reading frame 132///microRNA 29b-2
8009913	0.8858	0.194889	-1.51366	-4.67837	-0.668594	MYO15B	myosin XVB
7943984	0.8858	0.186856	-1.54728	-4.64403	-0.668489	ZBTB16	zinc finger and BTB domain containing 16
7967322	0.8994	0.419164	-0.885893	-5.26155	-0.668121	HCAR3	hydroxycarboxylic acid receptor 3
8025601	0.8921	0.336357	-1.07167	-5.105	-0.667517	ICAM1	intercellular adhesion molecule 1
8024444	0.8858	0.0636875	-2.42347	-3.74432	-0.666314	EPWW6493	uncharacterized LOC100129831
8124940	0.8858	0.00868127	-4.35262	-2.2024	-0.665604	SNORD117	small nucleolar RNA, C/D box 117
7980477	0.8858	0.0733427	-2.30491	-3.8625	-0.66365
8095159	0.8858	0.0346619	-2.95584	-3.24361	-0.663199
7960794	0.8858	0.185	-1.55525	-4.63586	-0.661945	CD163	CD163 molecule
8118556	0.8858	0.206793	-1.46626	-4.7265	-0.661495	HLA-DQA1	major histocompatibility complex, class II, DQ alpha 1
8158864	0.8858	0.0730157	-2.30864	-3.85876	-0.660778	SNORD62B///SNORD62A	small nucleolar RNA, C/D box 62B///small nucleolar RNA, C/D box 62A
8041170	0.8858	0.0647688	-2.40924	-3.75839	-0.660651
8158862	0.8858	0.0728596	-2.31043	-3.85696	-0.659829	SNORD62B///SNORD62A	small nucleolar RNA, C/D box 62B///small nucleolar RNA, C/D box 62A
7955578	0.8858	0.19246	-1.52368	-4.66815	-0.659652	GRASP	general receptor for phosphoinositides 1 associated scaffold protein
8010963	0.8858	0.107334	-1.992	-4.18266	-0.659442
7916584	0.8858	0.00963262	-4.23648	-2.27436	-0.658041	TACSTD2	tumor-associated calcium signal transducer 2
7912937	0.8858	0.112913	-1.95097	-4.22524	-0.6572	PADI2	peptidyl arginine deiminase 2
7958784	0.8858	0.166182	-1.6409	-4.54766	-0.656853	ALDH2	aldehyde dehydrogenase 2 family (mitochondrial)
8023882	0.8858	0.194541	-1.51509	-4.67692	-0.656521	ZNF516	zinc finger protein 516
7945663	0.8858	0.190222	-1.53302	-4.65861	-0.656342	IFITM10	interferon induced transmembrane protein 10
7979813	0.8858	0.0562279	-2.52949	-3.64049	-0.65539	ZFP36L1	ZFP36 ring finger protein like 1
8029693	0.9001	0.422365	-0.879337	-5.26672	-0.654785	FOSB	FosB proto-oncogene, AP-1 transcription factor subunit
8042637	0.8858	0.182627	-1.56556	-4.62529	-0.654183	DYSF	dysferlin
7929533	0.8858	0.00500581	-5.00436	-1.84117	-0.653675
7947989	0.8858	0.0129882	-3.91391	-2.48739	-0.653634
8063386	0.8858	0.251074	-1.31049	-4.88147	-0.652855	CEBPB	CCAAT/enhancer binding protein beta
8141146	0.8858	0.0536621	-2.5696	-3.60169	-0.652517
7930274	0.8629	0.00451353	-5.13432	-1.7771	-0.652193
7911229	0.8858	0.017754	-3.59312	-2.71945	-0.651381	OR2W3///TRIM58	olfactory receptor family 2 subfamily W member 3///tripartite motif containing 58
7910583	0.8858	0.0290473	-3.11826	-3.10195	-0.651091
8063522	0.8858	0.0319861	-3.0292	-3.17895	-0.650675
7940160	0.8858	0.0794179	-2.23874	-3.92932	-0.650272	DTX4	deltex E3 ubiquitin ligase 4
8118142	0.8921	0.336272	-1.07188	-5.10482	-0.650146	TNF	tumor necrosis factor
7911231	0.8858	0.0177881	-3.5912	-2.72091	-0.650138	OR2W3///TRIM58	olfactory receptor family 2 subfamily W member 3///tripartite motif containing 58
8021081	0.8858	0.0291518	-3.11492	-3.10481	-0.649926	SLC14A1	solute carrier family 14 member 1 (Kidd blood group)
8164694	0.8858	0.0130189	-3.91142	-2.48911	-0.649859
8179263	0.8921	0.335919	-1.07275	-5.10404	-0.649693	TNF	tumor necrosis factor
8177983	0.8921	0.336814	-1.07054	-5.106	-0.649559	TNF	tumor necrosis factor
7956878	0.8866	0.289125	-1.19607	-4.99113	-0.649008	IRAK3	interleukin 1 receptor associated kinase 3
8017344	0.8858	0.0225969	-3.35612	-2.90445	-0.64638	LOC100129112	uncharacterized LOC100129112
7909011	0.8858	0.0446638	-2.72931	-3.45015	-0.646341	MDM4	MDM4, p53 regulator
7956301	0.8858	0.166587	-1.63896	-4.54967	-0.64587	LRP1	LDL receptor related protein 1
7905731	0.8858	0.0555092	-2.54052	-3.62979	-0.645252
8144279	0.8858	0.18174	-1.56945	-4.6213	-0.644799	CLN8	ceroid-lipofuscinosis, neuronal 8
8135197	0.8858	0.1408	-1.77342	-4.41007	-0.643114	SPDYE16///SPDYE2B///SPDYE6///SPDYE8P///SPDYE2///SPDYE3///SPDYE7P///SPDYE1	speedy/RINGO cell cycle regulator family member E16///speedy/RINGO cell cycle regulator family member E2B///speedy/RINGO cell cycle regulator family member E6///speedy/RINGO cell cycle regulator family member E8, pseudogene///speedy/RINGO cell cycle regulator family member E2///speedy/RINGO cell cycle regulator family member E3///speedy/RINGO cell cycle regulator family member E7, pseudogene///sp…
7923810	0.8858	0.00978839	-4.21875	-2.28556	-0.64259
8063524	0.8858	0.125936	-1.86296	-4.31681	-0.641746	LOC100130156	uncharacterized LOC100130156
7927089	0.8858	0.0137658	-3.85299	-2.52987	-0.641627
8137668	0.8858	0.0140613	-3.83089	-2.54546	-0.641455
8101511	0.8858	0.0706579	-2.33608	-3.83123	-0.641258	WDFY3	WD repeat and FYVE domain containing 3
7945347	0.8858	0.0139345	-3.84031	-2.5388	-0.64118
7924463	0.8858	0.0137923	-3.85099	-2.53127	-0.641127
8102530	0.8858	0.0139172	-3.8416	-2.53789	-0.641118
8031997	0.8858	0.0140583	-3.83111	-2.5453	-0.640771
8051573	0.8858	0.14433	-1.75359	-4.43071	-0.64075	CDC42EP3	CDC42 effector protein 3
7959834	0.8858	0.218313	-1.42286	-4.77021	-0.640682	GLT1D1	glycosyltransferase 1 domain containing 1
7998115	0.8858	0.0138022	-3.85024	-2.5318	-0.639833
7911331	0.8858	0.0139779	-3.83707	-2.54109	-0.639498
8089928	0.8858	0.0858185	-2.17472	-3.99448	-0.639245
8161433	0.8858	0.00858939	-4.36462	-2.1951	-0.635316
7993825	0.8858	0.133532	-1.81591	-4.36582	-0.634938	SNX29P1///SNX29P2///SNX29	sorting nexin 29 pseudogene 1///sorting nexin 29 pseudogene 2///sorting nexin 29
8065569	0.8858	0.0259975	-3.22227	-3.01413	-0.633295	BCL2L1	BCL2 like 1
7920472	0.8858	0.0624943	-2.43948	-3.72852	-0.631523	TPM3///ROS1	tropomyosin 3///ROS proto-oncogene 1, receptor tyrosine kinase
7970973	0.8858	0.0335012	-2.98685	-3.21615	-0.631127
7944300	0.8858	0.0324584	-3.01575	-3.19072	-0.630764
7966343	0.8858	0.0709271	-2.3329	-3.83442	-0.629313
7999476	0.8858	0.141678	-1.76844	-4.41525	-0.62786
7926059	0.8858	0.0328885	-3.00371	-3.2013	-0.626849
8111812	0.8858	0.0060528	-4.77223	-1.96193	-0.626724
7965836	0.8858	0.0119894	-3.99868	-2.42947	-0.626545
7938370	0.8858	0.0649715	-2.4066	-3.761	-0.624242	SWAP70	SWAP switching B-cell complex 70kDa subunit
7926979	0.8044	0.00340267	-5.50199	-1.60864	-0.622718
8171723	0.8858	0.00900764	-4.31117	-2.2278	-0.622621
8055969	0.8858	0.223296	-1.40477	-4.78832	-0.621966	ERMN	ermin
8093494	0.8858	0.123595	-1.87806	-4.30109	-0.621904	CRIPAK	cysteine rich PAK1 inhibitor
8110668	0.8858	0.0130121	-3.91197	-2.48873	-0.621825
7933593	0.8858	0.0134334	-3.87853	-2.51197	-0.621539
7927527	0.8858	0.0134287	-3.8789	-2.51171	-0.621316
8140907	0.8858	0.0221013	-3.37755	-2.88724	-0.621142
7924491	0.8044	0.00339565	-5.50475	-1.60744	-0.620417	AIDA	axin interactor, dorsalization associated
7916609	0.8858	0.168965	-1.62764	-4.56136	-0.619669	JUN	Jun proto-oncogene, AP-1 transcription factor subunit
8108478	0.8858	0.0582888	-2.49871	-3.67044	-0.619575	CYSTM1	cysteine rich transmembrane module containing 1
8169638	0.8044	0.00321939	-5.57635	-1.57673	-0.618117
8016259	0.8858	0.0488827	-2.65035	-3.52448	-0.618075	LRRC37A2///LRRC37A3///LRRC37A	leucine rich repeat containing 37 member A2///leucine rich repeat containing 37 member A3///leucine rich repeat containing 37A
7988644	0.8858	0.0263357	-3.21007	-3.02432	-0.617905	ATP8B4	ATPase phospholipid transporting 8B4 (putative)
8019796	0.8922	0.3458	-1.04865	-5.12534	-0.617457	MAFG	MAF bZIP transcription factor G
7971565	0.8858	0.0465605	-2.69282	-3.48435	-0.61707	LPAR6	lysophosphatidic acid receptor 6
8036936	0.8858	0.00817057	-4.42131	-2.16098	-0.616578	LOC100130713	uncharacterized LOC100130713
8072926	0.8858	0.242484	-1.33854	-4.85399	-0.616278	H1F0	H1 histone family member 0
7968232	0.8858	0.121779	-1.88997	-4.28868	-0.61307	SNORD102	small nucleolar RNA, C/D box 102
7949410	0.8858	0.182823	-1.5647	-4.62617	-0.613028	MALAT1	metastasis associated lung adenocarcinoma transcript 1 (non-protein coding)
8088090	0.8858	0.00555372	-4.87642	-1.9067	-0.612636	RFT1	RFT1 homolog
7924450	0.8858	0.122451	-1.88554	-4.2933	-0.612232	DUSP10	dual specificity phosphatase 10
7996403	0.8858	0.161014	-1.66613	-4.52154	-0.611056	C16orf70	chromosome 16 open reading frame 70
8120271	0.8858	0.0304812	-3.07359	-3.14037	-0.611055
8130580	0.8858	0.00543554	-4.90271	-1.89303	-0.611026	SNORA29	small nucleolar RNA, H/ACA box 29
7975626	0.8866	0.293624	-1.18347	-5.00295	-0.610808
7989193	0.8858	0.0389275	-2.85123	-3.33771	-0.61051
8065752	0.8858	0.00755406	-4.51128	-2.10797	-0.610194
8173627	0.8858	0.026442	-3.20627	-3.02749	-0.609518
8077728	0.8044	0.00349952	-5.46459	-1.62495	-0.60945	EMC3-AS1	EMC3 antisense RNA 1
8053668	0.8858	0.100382	-2.04641	-4.12634	-0.608779	EIF2AK3	eukaryotic translation initiation factor 2 alpha kinase 3
7958842	0.8858	0.0218336	-3.38936	-2.8778	-0.607167
8021563	0.8858	0.00530407	-4.93277	-1.87753	-0.60702
8068022	0.8858	0.0327554	-3.00741	-3.19804	-0.606247	MIR155///MIR155HG	microRNA 155///MIR155 host gene
7921834	0.8858	0.200575	-1.49067	-4.70176	-0.605379	APOA2	apolipoprotein A2
8004691	0.8873	0.298156	-1.17095	-5.01462	-0.60531	TMEM88	transmembrane protein 88
8001306	0.8858	0.00545817	-4.89763	-1.89567	-0.605266	SIAH1	siah E3 ubiquitin protein ligase 1
7996805	0.8858	0.0234583	-3.32013	-2.93357	-0.604966
8082120	0.8858	0.130486	-1.83444	-4.34652	-0.604805	DIRC2	disrupted in renal carcinoma 2
8027437	0.8858	0.0363877	-2.91185	-3.28291	-0.604726
8088996	0.8858	0.05293	-2.58144	-3.5903	-0.603791
8058415	0.8858	0.0169114	-3.64197	-2.68276	-0.602755	INO80D	INO80 complex subunit D
7989883	0.8858	0.247232	-1.32292	-4.86932	-0.602135
7987163	0.8858	0.101512	-2.0373	-4.13576	-0.602041	FMN1	formin 1
8039672	0.8858	0.131307	-1.8294	-4.35177	-0.601884
8008991	0.8858	0.0917768	-2.1196	-4.05094	-0.601435
8122986	0.8942	0.367129	-0.998586	-5.16872	-0.600764	SNX9	sorting nexin 9
8112070	0.8858	0.0124412	-3.95935	-2.45617	-0.599271
8070720	0.8858	0.0995411	-2.05326	-4.11927	-0.597887	ICOSLG	inducible T-cell costimulator ligand
7940287	0.8858	0.230817	-1.37819	-4.8148	-0.597538	MS4A1	membrane spanning 4-domains A1
7919129	0.8858	0.0451087	-2.72059	-3.45829	-0.59719
8141750	0.8858	0.156591	-1.68838	-4.49847	-0.596468	SPDYE16///SPDYE2B///SPDYE6///SPDYE8P///SPDYE2///SPDYE3///SPDYE7P///SPDYE1	speedy/RINGO cell cycle regulator family member E16///speedy/RINGO cell cycle regulator family member E2B///speedy/RINGO cell cycle regulator family member E6///speedy/RINGO cell cycle regulator family member E8, pseudogene///speedy/RINGO cell cycle regulator family member E2///speedy/RINGO cell cycle regulator family member E3///speedy/RINGO cell cycle regulator family member E7, pseudogene///sp…
8078260	0.8858	0.04653	-2.69339	-3.48381	-0.59588
8170364	0.8858	0.0739577	-2.29795	-3.86951	-0.595686	AFF2	AF4/FMR2 family member 2
8138592	0.8858	0.0364941	-2.90922	-3.28528	-0.594831	TRA2A	transformer 2 alpha homolog
7904713	0.8858	0.0458453	-2.70638	-3.47161	-0.593818
8125959	0.8858	0.0328755	-3.00407	-3.20098	-0.593441	SLC26A8	solute carrier family 26 member 8
8158539	0.8858	0.028642	-3.13135	-3.09078	-0.593145	C9orf106	chromosome 9 open reading frame 106
8172056	0.8858	0.0204674	-3.45232	-2.82794	-0.593021	RPGR	retinitis pigmentosa GTPase regulator
7990033	0.8858	0.204988	-1.47327	-4.7194	-0.593005	TLE3	transducin like enhancer of split 3
8007228	0.8866	0.289918	-1.19384	-4.99323	-0.592726	ATP6V0A1	ATPase H+ transporting V0 subunit a1
7927874	0.8858	0.00733292	-4.54568	-2.08807	-0.592471
8070557	0.8903	0.31042	-1.13791	-5.04515	-0.592191	ZBTB21	zinc finger and BTB domain containing 21
7941702	0.8774	0.00486302	-5.04044	-1.82313	-0.591159	RBM14	RNA binding motif protein 14
7921031	0.8858	0.0240188	-3.29752	-2.95201	-0.591039
8004671	0.8858	0.193125	-1.52092	-4.67097	-0.590901	KDM6B	lysine demethylase 6B
8043347	0.8858	0.011524	-4.04106	-2.40105	-0.590403
7914665	0.8858	0.0772384	-2.26183	-3.90594	-0.587673
7899615	0.8858	0.0816543	-2.21576	-3.95266	-0.586363	SERINC2	serine incorporator 2
7962250	0.8858	0.110515	-1.96834	-4.20721	-0.586015	CPNE8	copine 8
7943240	0.8858	0.0383494	-2.86463	-3.32554	-0.585166	PIWIL4	piwi like RNA-mediated gene silencing 4
7940441	0.8858	0.0234988	-3.31848	-2.93492	-0.584311	PGA4///PGA3///PGA5	pepsinogen 4, group I (pepsinogen A)///pepsinogen 3, group I (pepsinogen A)///pepsinogen 5, group I (pepsinogen A)
7969574	0.8858	0.211294	-1.44903	-4.7439	-0.584234	MIR622///KRT18	microRNA 622///keratin 18
7925701	0.8858	0.0432947	-2.75674	-3.42459	-0.584106
8120756	0.8858	0.0509678	-2.61409	-3.55901	-0.583637
7996571	0.8858	0.170463	-1.62059	-4.56864	-0.582388	FAM65A	family with sequence similarity 65 member A
8042157	0.8858	0.0697897	-2.34644	-3.82087	-0.582124
8029914	0.8858	0.0832993	-2.19928	-3.96942	-0.582002	C5AR2	complement component 5a receptor 2
8107909	0.8858	0.116764	-1.92388	-4.2534	-0.581619	SLC22A4	solute carrier family 22 member 4
7906622	0.8858	0.0645683	-2.41186	-3.7558	-0.581609	LY9	lymphocyte antigen 9
8148304	0.9009	0.430298	-0.863259	-5.27931	-0.580337	TRIB1	tribbles pseudokinase 1
7905503	0.8858	0.119562	-1.90478	-4.27327	-0.580035	LCE2C	late cornified envelope 2C
7941707	0.8858	0.00640142	-4.7053	-1.99832	-0.579765	RBM14	RNA binding motif protein 14
7933228	0.8774	0.00482205	-5.05103	-1.81788	-0.579305	2022-03-08	membrane associated ring-CH-type finger 8
8047401	0.8858	0.123446	-1.87903	-4.30008	-0.578599	CFLAR	CASP8 and FADD like apoptosis regulator
8046626	0.8858	0.0116701	-4.02754	-2.41008	-0.578407
8063074	0.8858	0.0510907	-2.612	-3.56101	-0.578122	ZSWIM1	zinc finger SWIM-type containing 1
8159965	0.8858	0.210797	-1.45092	-4.74199	-0.57794
7909164	0.8858	0.0133008	-3.88892	-2.50472	-0.577798	CTSE	cathepsin E
7977046	0.8924	0.346427	-1.04714	-5.12667	-0.577315	TNFAIP2	TNF alpha induced protein 2
7989243	0.8858	0.00576042	-4.83198	-1.93005	-0.577066
7965359	0.8858	0.0880979	-2.15316	-4.01652	-0.57621	ATP2B1	ATPase plasma membrane Ca2+ transporting 1
8135204	0.8858	0.125244	-1.86739	-4.3122	-0.575446	SPDYE16///SPDYE2B///SPDYE6///SPDYE8P///SPDYE2///SPDYE3///SPDYE7P///SPDYE1	speedy/RINGO cell cycle regulator family member E16///speedy/RINGO cell cycle regulator family member E2B///speedy/RINGO cell cycle regulator family member E6///speedy/RINGO cell cycle regulator family member E8, pseudogene///speedy/RINGO cell cycle regulator family member E2///speedy/RINGO cell cycle regulator family member E3///speedy/RINGO cell cycle regulator family member E7, pseudogene///sp…
8042144	0.8858	0.108162	-1.98578	-4.18912	-0.57481	REL	REL proto-oncogene, NF-kB subunit
7958000	0.8858	0.0255409	-3.23904	-3.00018	-0.573495	CHPT1	choline phosphotransferase 1
8094717	0.8858	0.0324647	-3.01558	-3.19088	-0.571788
8082570	0.8858	0.0287833	-3.12676	-3.09469	-0.5716
8027519	0.8858	0.032291	-3.02049	-3.18657	-0.570979
8066513	0.886	0.259372	-1.28423	-4.907	-0.570932	SDC4///ROS1	syndecan 4///ROS proto-oncogene 1, receptor tyrosine kinase
7923501	0.8436	0.00438324	-5.17155	-1.75919	-0.570338
7932023	0.8858	0.200567	-1.49071	-4.70172	-0.569561	USP6NL	USP6 N-terminal like
8074806	0.8858	0.13846	-1.78685	-4.39609	-0.56901	PPM1F	protein phosphatase, Mg2+/Mn2+ dependent 1F
8095185	0.8858	0.00618576	-4.74618	-1.97601	-0.568232
8084794	0.8858	0.172219	-1.61241	-4.57708	-0.56749	IL1RAP	interleukin 1 receptor accessory protein
8139975	0.8858	0.0141826	-3.82197	-2.55178	-0.567263
8068105	0.8858	0.119595	-1.90456	-4.2735	-0.566799	BACH1	BTB domain and CNC homolog 1
8022557	0.8858	0.0395551	-2.83694	-3.35074	-0.565647
8101304	0.9052	0.457827	-0.809189	-5.32044	-0.565414	RASGEF1B	RasGEF domain family member 1B
7981385	0.8858	0.043675	-2.74902	-3.43177	-0.565191
8100994	0.937	0.634391	-0.508383	-5.51064	-0.564813	CXCL2	C-X-C motif chemokine ligand 2
8006834	0.8858	0.0184393	-3.55532	-2.74817	-0.564168	LASP1	LIM and SH3 protein 1
8063351	0.8858	0.115165	-1.93502	-4.24182	-0.563493	SLC9A8	solute carrier family 9 member A8
8077899	0.8858	0.221056	-1.41285	-4.78024	-0.56321	PPARG	peroxisome proliferator activated receptor gamma
8097062	0.8858	0.0122657	-3.97443	-2.4459	-0.563101
7940431	0.8858	0.0345525	-2.95871	-3.24106	-0.562958	PGA4///PGA3///PGA5	pepsinogen 4, group I (pepsinogen A)///pepsinogen 3, group I (pepsinogen A)///pepsinogen 5, group I (pepsinogen A)
7970162	0.8858	0.149278	-1.72662	-4.45876	-0.562469	ATP11A	ATPase phospholipid transporting 11A
7940421	0.8858	0.0355765	-2.93223	-3.26466	-0.562076	PGA4///PGA3///PGA5	pepsinogen 4, group I (pepsinogen A)///pepsinogen 3, group I (pepsinogen A)///pepsinogen 5, group I (pepsinogen A)
8097459	0.8858	0.113744	-1.94505	-4.2314	-0.560641
7901054	0.8921	0.331193	-1.08449	-5.09356	-0.559631	PLK3	polo like kinase 3
8157524	0.8858	0.234784	-1.3645	-4.82838	-0.558561	TLR4	toll like receptor 4
7967454	0.8858	0.220371	-1.41534	-4.77775	-0.557964
8160912	0.8858	0.08138	-2.21854	-3.94983	-0.557954	C9orf131	chromosome 9 open reading frame 131
8009253	0.8858	0.0437271	-2.74797	-3.43274	-0.557347
8009255	0.8858	0.0554506	-2.54142	-3.62892	-0.556593	CEP95	centrosomal protein 95
8169699	0.8858	0.0179534	-3.58195	-2.72791	-0.556506
7928489	0.8858	0.0738727	-2.2989	-3.86855	-0.555802
8133623	0.8858	0.0162088	-3.68492	-2.65092	-0.55535
8123230	0.8858	0.164181	-1.65057	-4.53765	-0.555041	LOC729603	calcineurin like EF-hand protein 1 pseudogene
7898070	0.8858	0.0249098	-3.26279	-2.98053	-0.554865	PRDM2	PR/SET domain 2
8028652	0.8866	0.279412	-1.2239	-4.96486	-0.554135	ZFP36	ZFP36 ring finger protein
8010915	0.8858	0.0651188	-2.40469	-3.76289	-0.55389	FAM101B	family with sequence similarity 101 member B
7977103	0.8858	0.00520806	-4.95529	-1.86601	-0.551875
8064808	0.8858	0.075006	-2.28622	-3.88132	-0.551226	SLC23A2	solute carrier family 23 member 2
8139840	0.8858	0.122231	-1.887	-4.29178	-0.550298	ERV3-1	endogenous retrovirus group 3 member 1
8021372	0.8858	0.115991	-1.92925	-4.24782	-0.550291
8120269	0.8858	0.0446037	-2.73049	-3.44904	-0.550188
8014298	0.8858	0.00762033	-4.5012	-2.11383	-0.549957	HEATR9	HEAT repeat containing 9
7916984	0.8858	0.0193145	-3.50935	-2.78351	-0.549733	MIR186	microRNA 186
8154151	0.8858	0.0263849	-3.20831	-3.02579	-0.549467	PLPP6	phospholipid phosphatase 6
7956257	0.8858	0.00731941	-4.54782	-2.08683	-0.548947	SPRYD4	SPRY domain containing 4
8116086	0.8858	0.248817	-1.31777	-4.87436	-0.548186	DOK3	docking protein 3
8149281	0.903	0.4433	-0.8374	-5.29922	-0.547197
8012000	0.9218	0.549013	-0.645679	-5.43258	-0.547096
8138822	0.8858	0.0280211	-3.15181	-3.07338	-0.546763
8000897	0.8858	0.0556651	-2.53811	-3.63212	-0.546196
8162719	0.8858	0.011899	-4.00676	-2.42403	-0.546102	HEMGN	hemogen
8156086	0.8858	0.022157	-3.37512	-2.88919	-0.545288
7916491	0.8858	0.021031	-3.42578	-2.84886	-0.544544
7991335	0.9043	0.454935	-0.814751	-5.3163	-0.54444	ANPEP	alanyl aminopeptidase, membrane
8016787	0.8858	0.11426	-1.94139	-4.2352	-0.544203
7995477	0.8858	0.00526438	-4.94202	-1.87279	-0.544171
8098261	0.8858	0.129123	-1.84287	-4.33774	-0.543775
8127107	0.8858	0.187833	-1.54311	-4.64829	-0.543294
8041642	0.8858	0.0164622	-3.66918	-2.66254	-0.543288
7994576	0.8858	0.109253	-1.97764	-4.19756	-0.542915	SNX29P1///SNX29P2///SNX29	sorting nexin 29 pseudogene 1///sorting nexin 29 pseudogene 2///sorting nexin 29
7902891	0.8858	0.0109032	-4.10078	-2.36157	-0.541994	ZNF326	zinc finger protein 326
8072484	0.8858	0.0452024	-2.71877	-3.45999	-0.541597	LOC84843	uncharacterized LOC84843
8049542	0.8858	0.0580979	-2.50151	-3.6677	-0.541233	LRRFIP1	LRR binding FLII interacting protein 1
8175246	0.8858	0.0197877	-3.48548	-2.80203	-0.541014
8167772	0.8858	0.0213192	-3.41252	-2.85936	-0.540194
7902439	0.8858	0.00682882	-4.62888	-2.04076	-0.540144
8100227	0.8858	0.0183354	-3.56095	-2.74388	-0.539618
8151306	0.8858	0.0680632	-2.36746	-3.79989	-0.539471
8144864	0.8858	0.00934423	-4.27022	-2.2532	-0.539447
8072659	0.8858	0.243696	-1.33452	-4.85794	-0.538592	TOM1	target of myb1 membrane trafficking protein
7946328	0.8858	0.0186397	-3.54457	-2.7564	-0.538355
8082442	0.8858	0.0281034	-3.14907	-3.0757	-0.537944
8051746	0.8858	0.0118705	-4.00933	-2.4223	-0.537825	THUMPD2	THUMP domain containing 2
8014197	0.8858	0.0110088	-4.09035	-2.36842	-0.535686
8150225	0.8858	0.178818	-1.58239	-4.608	-0.534983	RAB11FIP1	RAB11 family interacting protein 1
7919854	0.8858	0.00782777	-4.47031	-2.13193	-0.534729
7994265	0.8858	0.108765	-1.98127	-4.19379	-0.534442
8018814	0.8858	0.183794	-1.56048	-4.6305	-0.534027
8093624	0.8858	0.224296	-1.40119	-4.7919	-0.533998	SH3BP2	SH3 domain binding protein 2
8017702	0.8858	0.0980472	-2.06558	-4.10655	-0.533919
8065252	0.8858	0.0660223	-2.39307	-3.77442	-0.533277	LOC100287166	uncharacterized LOC100287166
7965675	0.8858	0.0187117	-3.54074	-2.75933	-0.533045
7974461	0.8858	0.206127	-1.46884	-4.72389	-0.532513	LGALS3	lectin, galactoside binding soluble 3
7923173	0.8858	0.158303	-1.67969	-4.50748	-0.532344	MIR181B1	microRNA 181b-1
7997712	0.8866	0.291068	-1.19061	-4.99626	-0.53201	IRF8	interferon regulatory factor 8
8034698	0.8858	0.219119	-1.41991	-4.77317	-0.530926	MIR23A	microRNA 23a
8074399	0.8858	0.0884224	-2.15014	-4.01962	-0.530223	CLTCL1	clathrin heavy chain like 1
8030563	0.8858	0.200507	-1.49095	-4.70148	-0.52967	SIGLEC16	sialic acid binding Ig like lectin 16 (gene/pseudogene)
7915204	0.8858	0.0146974	-3.78509	-2.57809	-0.528319	PPIEL	peptidylprolyl isomerase E like pseudogene
8053057	0.8858	0.0414985	-2.79425	-3.3899	-0.527846
8117646	0.8858	0.0071829	-4.56972	-2.07428	-0.527188	ZKSCAN8	zinc finger with KRAB and SCAN domains 8
8152666	0.8858	0.0489452	-2.64924	-3.52554	-0.526818
7927146	0.8858	0.106202	-2.0006	-4.17375	-0.525765	CSGALNACT2	chondroitin sulfate N-acetylgalactosaminyltransferase 2
7925821	0.8903	0.316448	-1.12209	-5.05961	-0.525002
8059350	0.8858	0.0361682	-2.91731	-3.27801	-0.524803	AP1S3	adaptor related protein complex 1 sigma 3 subunit
8122701	0.8858	0.0141283	-3.82596	-2.54896	-0.524036
8001348	0.8858	0.0161252	-3.69016	-2.64705	-0.523469
7992347	0.8858	0.112162	-1.95637	-4.21963	-0.522439	MAPK8IP3	mitogen-activated protein kinase 8 interacting protein 3
8141843	0.8858	0.0774877	-2.25915	-3.90865	-0.521375	LOC102724229	uncharacterized LOC102724229
8089926	0.8858	0.158666	-1.67787	-4.50938	-0.52066
7905171	0.8858	0.0272594	-3.17763	-3.05155	-0.520399	PRPF3	pre-mRNA processing factor 3
8075052	0.8858	0.0881519	-2.15266	-4.01704	-0.520359	LRP5L	LDL receptor related protein 5 like
8174199	0.8858	0.0321209	-3.02534	-3.18233	-0.519984
7957338	0.8858	0.0368271	-2.90103	-3.29264	-0.519505	SYT1	synaptotagmin 1
8129899	0.8858	0.0177849	-3.59138	-2.72077	-0.519489
7933877	0.8858	0.0832629	-2.19965	-3.96905	-0.51908	JMJD1C	jumonji domain containing 1C
7910944	0.8858	0.199562	-1.49472	-4.69764	-0.518454
8011093	0.8858	0.214767	-1.43598	-4.75704	-0.51839	SLC43A2	solute carrier family 43 member 2
7921298	0.8858	0.0679841	-2.36843	-3.79892	-0.518261	FCRL2	Fc receptor like 2
7902158	0.8858	0.0331679	-2.99597	-3.2081	-0.517754	TCTEX1D1	Tctex1 domain containing 1
8097470	0.8858	0.128381	-1.8475	-4.33291	-0.51761
8174201	0.8858	0.112405	-1.95462	-4.22145	-0.517386	BEX1	brain expressed X-linked 1
8110616	0.8858	0.0537075	-2.56887	-3.6024	-0.517135
8012605	0.8858	0.217423	-1.42613	-4.76693	-0.516706	GAS7	growth arrest specific 7
8163002	0.9103	0.492195	-0.745032	-5.36674	-0.516625	KLF4	Kruppel like factor 4
7920238	0.8858	0.0581878	-2.50019	-3.66899	-0.516345	S100A12	S100 calcium binding protein A12
7969093	0.8858	0.0394282	-2.83981	-3.34812	-0.5163	MLNR	motilin receptor
7899909	0.8858	0.156148	-1.69065	-4.49612	-0.515919
8173605	0.8858	0.014715	-3.78386	-2.57897	-0.515235
8152865	0.8858	0.036867	-2.90005	-3.29352	-0.51513
8080344	0.8858	0.248116	-1.32004	-4.87214	-0.515104	STAB1	stabilin 1
8078134	0.8858	0.160122	-1.67057	-4.51694	-0.51468
8083848	0.8858	0.106221	-2.00045	-4.1739	-0.514111
8120501	0.8858	0.0360383	-2.92057	-3.2751	-0.511637	COL19A1	collagen type XIX alpha 1 chain
7927215	0.8858	0.159519	-1.67358	-4.51382	-0.5114	ALOX5	arachidonate 5-lipoxygenase
8139031	0.8858	0.00700955	-4.59824	-2.05805	-0.51074
8052399	0.8921	0.33905	-1.06505	-5.11088	-0.510444	BCL11A	B-cell CLL/lymphoma 11A
8157216	0.8858	0.0355376	-2.93322	-3.26377	-0.510156	UGCG	UDP-glucose ceramide glucosyltransferase
8145365	0.8858	0.125975	-1.86271	-4.31707	-0.509571	DOCK5	dedicator of cytokinesis 5
8080980	0.8858	0.0868548	-2.16485	-4.00457	-0.509458	EBLN2	endogenous Bornavirus-like nucleoprotein 2
7965156	0.8858	0.168391	-1.63036	-4.55855	-0.508785	LIN7A	lin-7 homolog A, crumbs cell polarity complex component
7922889	0.8858	0.193441	-1.51962	-4.6723	-0.507787	IVNS1ABP	influenza virus NS1A binding protein
8104601	0.8858	0.0398295	-2.83077	-3.35638	-0.50754	BASP1	brain abundant membrane attached signal protein 1
7969701	0.8858	0.0205176	-3.44993	-2.82983	-0.506974
7985266	0.8858	0.0155169	-3.72936	-2.61835	-0.506722
7958207	0.8858	0.108465	-1.98351	-4.19147	-0.506672
8131573	0.8858	0.118813	-1.90985	-4.268	-0.506663	ARL4A	ADP ribosylation factor like GTPase 4A
8132830	0.8903	0.311813	-1.13423	-5.04852	-0.506499
8139500	0.8858	0.21438	-1.43742	-4.75558	-0.506368	TNS3	tensin 3
8007008	0.8858	0.0466623	-2.69091	-3.48615	-0.50615	THRA	thyroid hormone receptor, alpha
8071061	0.8858	0.24224	-1.33935	-4.85319	-0.506035	TPTEP1	transmembrane phosphatase with tensin homology pseudogene 1
7965541	0.8858	0.241302	-1.34247	-4.85012	-0.505811	FGD6	FYVE, RhoGEF and PH domain containing 6
8031176	0.8858	0.128644	-1.84586	-4.33462	-0.50447	LENG8	leukocyte receptor cluster member 8
7936559	0.8858	0.0548838	-2.55024	-3.62038	-0.503849	PDZD8	PDZ domain containing 8
8058108	0.8858	0.0323752	-3.01811	-3.18866	-0.503499	TYW5	tRNA-yW synthesizing protein 5
7903717	0.8858	0.0674689	-2.37483	-3.79255	-0.5032	MIR197	microRNA 197
7993451	0.9066	0.465661	-0.794259	-5.33147	-0.502999
8076384	0.8858	0.0604377	-2.46788	-3.7006	-0.502784
8155246	0.8858	0.012537	-3.95122	-2.46172	-0.502567
8009746	0.8858	0.155001	-1.69654	-4.49001	-0.502065	SLC16A5	solute carrier family 16 member 5
8047241	0.8858	0.0273283	-3.17526	-3.05355	-0.501559
8016431	0.8858	0.101297	-2.03902	-4.13398	-0.501458
7978586	0.8858	0.0443712	-2.73509	-3.44475	-0.501016	CFL2	cofilin 2
8083850	0.8858	0.0983525	-2.06305	-4.10916	-0.500717	PHC3	polyhomeotic homolog 3
7961230	0.8858	0.0668437	-2.38266	-3.78476	-0.500235	YBX3	Y-box binding protein 3
8173615	0.8858	0.145964	-1.74458	-4.44008	-0.499983	RLIM	ring finger protein, LIM domain interacting
7999750	0.907	0.469538	-0.786938	-5.33682	-0.499815
7990231	0.8858	0.0707317	-2.3352	-3.83211	-0.499785	ADPGK	ADP dependent glucokinase
7906443	0.8858	0.239952	-1.34699	-4.84567	-0.499733	FCER1A	Fc fragment of IgE receptor Ia
8169580	0.8866	0.262183	-1.27551	-4.91543	-0.499568	IL13RA1	interleukin 13 receptor subunit alpha 1
7903878	0.8858	0.0606499	-2.4649	-3.70353	-0.499411	RBM15	RNA binding motif protein 15
7971163	0.8858	0.0360437	-2.92043	-3.27522	-0.499069
7999594	0.9071	0.47025	-0.785599	-5.33779	-0.498898
8157231	0.8858	0.0561688	-2.53039	-3.63961	-0.498023
7946516	0.8858	0.104156	-2.01639	-4.15739	-0.49787	SBF2	SET binding factor 2
8149720	0.9218	0.55084	-0.642603	-5.4345	-0.497771	EGR3	early growth response 3
7995096	0.8858	0.0240812	-3.29504	-2.95403	-0.49735	ITGAM	integrin subunit alpha M
8119239	0.8858	0.0165352	-3.6647	-2.66586	-0.497196
8090555	0.8858	0.10871	-1.98168	-4.19337	-0.496955	H1FX	H1 histone family member X
7972748	0.8858	0.0142612	-3.81624	-2.55585	-0.496949
8176933	0.8858	0.0161669	-3.68754	-2.64898	-0.496702
8160531	0.8858	0.209032	-1.45765	-4.7352	-0.496327	C9orf72	chromosome 9 open reading frame 72
8168729	0.8858	0.0241835	-3.29099	-2.95735	-0.496323
8161288	0.8858	0.0402138	-2.82221	-3.36421	-0.49602	CNTNAP3B///CNTNAP3P2///CNTNAP3	contactin associated protein-like 3B///contactin associated protein-like 3 pseudogene 2///contactin associated protein-like 3
8091243	0.8858	0.034981	-2.94752	-3.25101	-0.495781	PCOLCE2	procollagen C-endopeptidase enhancer 2
7976667	0.8858	0.11324	-1.94863	-4.22767	-0.495235
8164967	0.8858	0.0949732	-2.09158	-4.07975	-0.494692	VAV2	vav guanine nucleotide exchange factor 2
7921852	0.8858	0.00733465	-4.5454	-2.08822	-0.494592	MPZ	myelin protein zero
7946426	0.8858	0.0335115	-2.98657	-3.2164	-0.494407
7911178	0.9103	0.489794	-0.749406	-5.36367	-0.494387	NLRP3	NLR family pyrin domain containing 3
8159732	0.8858	0.0367915	-2.9019	-3.29186	-0.493677	EHMT1-IT1	EHMT1 intronic transcript 1
8059770	0.8858	0.210719	-1.45121	-4.7417	-0.49361	TIGD1	tigger transposable element derived 1
8167947	0.8858	0.189598	-1.53565	-4.65593	-0.493256
8086350	0.8858	0.0103677	-4.1556	-2.32593	-0.493105
8016042	0.8858	0.0633169	-2.4284	-3.73944	-0.492911
8151764	0.8858	0.0442809	-2.73688	-3.44307	-0.492675
8002692	0.8858	0.245211	-1.32953	-4.86284	-0.492088	ZFHX3	zinc finger homeobox 3
7921319	0.8866	0.278892	-1.22541	-4.96342	-0.491691	FCRL1	Fc receptor like 1
8096617	0.8858	0.156358	-1.68958	-4.49723	-0.491571	BANK1	B-cell scaffold protein with ankyrin repeats 1
8177401	0.8858	0.0151949	-3.75085	-2.60276	-0.491237
8164870	0.8858	0.00984922	-4.21192	-2.28989	-0.491219
8149248	0.8858	0.0666645	-2.38492	-3.78252	-0.490407
8124848	0.8915	0.326697	-1.0958	-5.08342	-0.490352	IER3	immediate early response 3
8179704	0.8918	0.327045	-1.09492	-5.08421	-0.490102	IER3	immediate early response 3
7957850	0.8866	0.269491	-1.25325	-4.93686	-0.489887	GAS2L3	growth arrest specific 2 like 3
7975799	0.9063	0.462169	-0.80089	-5.32659	-0.489762	FLVCR2	feline leukemia virus subgroup C cellular receptor family member 2
8116664	0.8858	0.0686584	-2.36014	-3.80719	-0.489741	PRPF4B	pre-mRNA processing factor 4B
8045539	0.8858	0.0230205	-3.33823	-2.91889	-0.48973	KYNU	kynureninase
7911233	0.8858	0.038488	-2.8614	-3.32847	-0.489555	OR2T8	olfactory receptor family 2 subfamily T member 8
7963137	0.8858	0.0186278	-3.54521	-2.75591	-0.489069
8163710	0.8858	0.0468517	-2.68737	-3.48949	-0.488899	SNORA70C	small nucleolar RNA, H/ACA box 70C
7905571	0.8858	0.190724	-1.53092	-4.66076	-0.48847	S100A9	S100 calcium binding protein A9
8128123	0.8866	0.271077	-1.24849	-4.94141	-0.488407	RRAGD	Ras related GTP binding D
8085114	0.8858	0.0114156	-4.0512	-2.3943	-0.488077
8121884	0.8858	0.113069	-1.94986	-4.2264	-0.487867
8012028	0.8858	0.212936	-1.44284	-4.75014	-0.487393	ASGR2	asialoglycoprotein receptor 2
7975453	0.8858	0.161121	-1.6656	-4.52209	-0.487248	SNORD56B	small nucleolar RNA, C/D box 56B
8139486	0.8858	0.0539198	-2.56548	-3.60567	-0.486266	SNORA5B	small nucleolar RNA, H/ACA box 5B
7987135	0.8858	0.0364279	-2.91086	-3.28381	-0.486264
7969204	0.8858	0.0842391	-2.19003	-3.97886	-0.486239	WDFY2	WD repeat and FYVE domain containing 2
8098177	0.8858	0.174918	-1.59999	-4.58988	-0.485362	KLHL2	kelch like family member 2
8094169	0.8858	0.0358849	-2.92442	-3.27164	-0.485261	CPEB2	cytoplasmic polyadenylation element binding protein 2
7993586	0.9097	0.487336	-0.753899	-5.36051	-0.484749
8116530	0.8858	0.066486	-2.38718	-3.78027	-0.484413	SNORD96A	small nucleolar RNA, C/D box 96A
8072678	0.9066	0.46483	-0.795832	-5.33031	-0.483492	HMOX1	heme oxygenase 1
8150592	0.8958	0.372222	-0.986995	-5.17859	-0.48287	CEBPD	CCAAT/enhancer binding protein delta
7948667	0.8858	0.0305713	-3.07086	-3.14273	-0.481135	AHNAK	AHNAK nucleoprotein
8149809	0.8858	0.0840912	-2.19148	-3.97738	-0.480897
8106743	0.8858	0.149221	-1.72692	-4.45844	-0.480695	VCAN	versican
8052269	0.8866	0.292264	-1.18726	-4.9994	-0.48059	CCDC88A	coiled-coil domain containing 88A
8085412	0.8866	0.270003	-1.25171	-4.93833	-0.480545	IQSEC1	IQ motif and Sec7 domain 1
7987454	0.8858	0.230405	-1.37962	-4.81338	-0.480532	BMF	Bcl2 modifying factor
7967127	0.8858	0.117993	-1.91544	-4.26219	-0.480368	CAMKK2	calcium/calmodulin dependent protein kinase kinase 2
8048993	0.8866	0.282987	-1.21355	-4.97465	-0.479465
8154973	0.8858	0.0799911	-2.23279	-3.93536	-0.479403	C9orf131	chromosome 9 open reading frame 131
7965150	0.8858	0.018606	-3.54637	-2.75502	-0.479202
8027746	0.8858	0.0589305	-2.48937	-3.67955	-0.479106
7942613	0.8858	0.0570097	-2.51767	-3.65197	-0.478858	DGAT2	diacylglycerol O-acyltransferase 2
8080911	0.8858	0.0467672	-2.68894	-3.488	-0.478575	KBTBD8	kelch repeat and BTB domain containing 8
8128698	0.8913	0.324774	-1.10067	-5.07902	-0.477926	SESN1	sestrin 1
8169361	0.8858	0.0439351	-2.74379	-3.43664	-0.477497
7970828	0.8858	0.0142525	-3.81688	-2.5554	-0.477343	OK/SW-CL.58	OK/SW-CL.58
8121112	0.8858	0.135722	-1.80286	-4.37941	-0.476631
8038949	0.8858	0.0380158	-2.87247	-3.31843	-0.476525	ZNF841	zinc finger protein 841
8018754	0.8858	0.195999	-1.50912	-4.683	-0.476462	CYGB	cytoglobin
8071134	0.8858	0.0174333	-3.61139	-2.70567	-0.476341	LINC00528	long intergenic non-protein coding RNA 528
8131614	0.8859	0.257232	-1.29092	-4.90051	-0.47633	AHR	aryl hydrocarbon receptor
8119235	0.8858	0.0602576	-2.47041	-3.69811	-0.476269
7989216	0.8928	0.356303	-1.02368	-5.14713	-0.476216
8116910	0.8858	0.0814108	-2.21823	-3.95014	-0.475958	HIVEP1	human immunodeficiency virus type I enhancer binding protein 1
7928516	0.8858	0.133072	-1.81868	-4.36293	-0.475909	SAMD8	sterile alpha motif domain containing 8
7907847	0.8858	0.0301559	-3.08351	-3.1318	-0.47533	LOC100506242	GLLV3061
8132911	0.8858	0.155981	-1.6915	-4.49523	-0.474986
7902023	0.8858	0.0130852	-3.90607	-2.49281	-0.474156	RAVER2	ribonucleoprotein, PTB binding 2
7972745	0.8903	0.319795	-1.11342	-5.06749	-0.4736	IRS2	insulin receptor substrate 2
7963774	0.8922	0.345753	-1.04877	-5.12524	-0.473577	ZNF385A	zinc finger protein 385A
7944335	0.8858	0.178515	-1.58374	-4.60661	-0.473104	CXCR5	C-X-C motif chemokine receptor 5
8070081	0.8858	0.103485	-2.02165	-4.15195	-0.47288
8099841	0.8858	0.190762	-1.53076	-4.66093	-0.472643	TLR6	toll like receptor 6
8123678	0.8858	0.0193558	-3.50724	-2.78514	-0.472214	PXDC1	PX domain containing 1
7940598	0.8858	0.137438	-1.79279	-4.3899	-0.471643	LOC399900	uncharacterized LOC399900
7903022	0.8858	0.0113117	-4.06105	-2.38776	-0.471416	SNORD21	small nucleolar RNA, C/D box 21
8105189	0.8858	0.0255849	-3.23741	-3.00154	-0.470992
8049536	0.8858	0.145431	-1.74751	-4.43704	-0.470919	LRRFIP1	LRR binding FLII interacting protein 1
8098289	0.8858	0.0238462	-3.30442	-2.94637	-0.470687
8143733	0.8858	0.0492241	-2.64429	-3.53023	-0.470425	ZNF767P	zinc finger family member 767, pseudogene
7995697	0.8858	0.101492	-2.03746	-4.13559	-0.470291	LPCAT2	lysophosphatidylcholine acyltransferase 2
8099758	0.8858	0.011796	-4.01605	-2.41778	-0.46972
8145454	0.8858	0.0352123	-2.94155	-3.25634	-0.469445	BNIP3L	BCL2 interacting protein 3 like
7904166	0.8858	0.0497781	-2.63457	-3.53948	-0.469127
8154725	0.8858	0.23062	-1.37887	-4.81412	-0.468929	KRT18	keratin 18
7954071	0.8858	0.0155369	-3.72805	-2.61931	-0.468819	HTR7P1	5-hydroxytryptamine receptor 7 pseudogene 1
8065359	0.8921	0.34289	-1.05569	-5.11915	-0.468788	CD93	CD93 molecule
7922648	0.8858	0.0452203	-2.71842	-3.46032	-0.468436
8066528	0.8858	0.0709975	-2.33207	-3.83525	-0.468378	PIGT	phosphatidylinositol glycan anchor biosynthesis class T
8088126	0.8858	0.122912	-1.88252	-4.29644	-0.468376
8139430	0.8858	0.100279	-2.04724	-4.12548	-0.4674	PURB	purine rich element binding protein B
8017843	0.8858	0.238681	-1.35126	-4.84146	-0.467214	SLC16A6	solute carrier family 16 member 6
8040440	0.8858	0.030752	-3.06542	-3.14744	-0.466741	GEN1	GEN1, Holliday junction 5' flap endonuclease
7920214	0.8858	0.0856477	-2.17636	-3.9928	-0.466386	SPRR2E	small proline rich protein 2E
8131441	0.8858	0.0151857	-3.75147	-2.60231	-0.466232	LOC100419773	zinc finger protein 33B pseudogene
8142464	0.8858	0.0222896	-3.36935	-2.89382	-0.465747
8035445	0.8858	0.250831	-1.31127	-4.88071	-0.46563	JUND	JunD proto-oncogene, AP-1 transcription factor subunit
7954810	0.8858	0.175225	-1.59859	-4.59132	-0.465601	LRRK2	leucine rich repeat kinase 2
8021442	0.8858	0.0436831	-2.74886	-3.43192	-0.465351	ZNF532	zinc finger protein 532
7916969	0.8858	0.0426379	-2.77025	-3.41207	-0.46454	ZRANB2	zinc finger RANBP2-type containing 2
8119620	0.8858	0.0220661	-3.3791	-2.886	-0.46423	GNMT	glycine N-methyltransferase
8031013	0.8858	0.0432659	-2.75733	-3.42405	-0.464077	DPRX	divergent-paired related homeobox
8058201	0.8858	0.109533	-1.97557	-4.1997	-0.464067
8032518	0.8858	0.135726	-1.80284	-4.37944	-0.463439	DIRAS1	DIRAS family GTPase 1
8074640	0.8858	0.0471389	-2.68202	-3.49452	-0.463361
8180029	0.8858	0.21092	-1.45045	-4.74246	-0.463283	HLA-DQB2///HLA-DQB1	major histocompatibility complex, class II, DQ beta 2///major histocompatibility complex, class II, DQ beta 1
7981142	0.8858	0.238177	-1.35296	-4.83978	-0.463191	CLMN	calmin
8178435	0.8928	0.356822	-1.02246	-5.14819	-0.46316	IER3	immediate early response 3
7902512	0.8858	0.0927106	-2.11131	-4.05946	-0.462954	DNAJB4	DnaJ heat shock protein family (Hsp40) member B4
8088813	0.8858	0.0260221	-3.22138	-3.01487	-0.462855	PROK2	prokineticin 2
8157027	0.8858	0.0176504	-3.59898	-2.71503	-0.462473	NIPSNAP3B	nipsnap homolog 3B
7989849	0.8858	0.0588475	-2.49057	-3.67838	-0.462305	DENND4A	DENN domain containing 4A
7937037	0.8858	0.063229	-2.42958	-3.73828	-0.462162	LOC100509814	uncharacterized LOC100509814
8115164	0.8858	0.0346527	-2.95608	-3.2434	-0.46188
8114002	0.8858	0.0170046	-3.63643	-2.6869	-0.461738
8018095	0.8858	0.137626	-1.79169	-4.39104	-0.461473
7969153	0.8858	0.0188092	-3.53559	-2.76329	-0.461039	KCNRG///TRIM13	potassium channel regulator///tripartite motif containing 13
8147040	0.8858	0.106642	-1.99725	-4.17722	-0.460734	ZBTB10	zinc finger and BTB domain containing 10
8160767	0.8858	0.0928954	-2.10968	-4.06113	-0.460404
8119000	0.8858	0.0812467	-2.2199	-3.94845	-0.460241	MAPK14	mitogen-activated protein kinase 14
8143534	0.8858	0.0405736	-2.81428	-3.37148	-0.460116	KEL	Kell blood group, metallo-endopeptidase
8145005	0.8858	0.0295932	-3.10096	-3.11678	-0.459709	DMTN	dematin actin binding protein
8117106	0.9022	0.433777	-0.856281	-5.28472	-0.459581	RNF144B	ring finger protein 144B
8066822	0.9001	0.422756	-0.87854	-5.26735	-0.45944	SULF2	sulfatase 2
8083933	0.8858	0.107458	-1.99106	-4.18363	-0.458479
8130660	0.8858	0.137467	-1.79262	-4.39008	-0.458159
8059996	0.8858	0.158389	-1.67926	-4.50793	-0.458014	PER2	period circadian clock 2
8076813	0.8858	0.0420162	-2.78325	-3.40004	-0.457917	TBC1D22A-AS1	TBC1D22A antisense RNA 1
7929689	0.8858	0.208944	-1.45798	-4.73486	-0.457678	MARVELD1	MARVEL domain containing 1
8133582	0.8858	0.0773832	-2.26027	-3.90752	-0.4573	SPDYE16///SPDYE2B///SPDYE6///SPDYE8P///SPDYE2///SPDYE3///SPDYE7P///SPDYE1	speedy/RINGO cell cycle regulator family member E16///speedy/RINGO cell cycle regulator family member E2B///speedy/RINGO cell cycle regulator family member E6///speedy/RINGO cell cycle regulator family member E8, pseudogene///speedy/RINGO cell cycle regulator family member E2///speedy/RINGO cell cycle regulator family member E3///speedy/RINGO cell cycle regulator family member E7, pseudogene///sp…
8113010	0.8858	0.149942	-1.72307	-4.46245	-0.457261	CCNH	cyclin H
8137131	0.8858	0.218021	-1.42393	-4.76914	-0.457177
7955535	0.8858	0.191836	-1.52627	-4.66551	-0.456991	ACVR1B	activin A receptor type 1B
8156935	0.8858	0.0416774	-2.79043	-3.39342	-0.456759	ZNF189	zinc finger protein 189
8161648	0.8858	0.232727	-1.37157	-4.82137	-0.456728	KLF9	Kruppel like factor 9
8003056	0.8858	0.172115	-1.61289	-4.57659	-0.456676	GAFA2	FGF-2 activity-associated protein 2
7929692	0.8858	0.0520002	-2.59674	-3.57562	-0.456609	ZFYVE27	zinc finger FYVE-type containing 27
7945344	0.8858	0.0957685	-2.08477	-4.08676	-0.456583	LOC729737///LINC01002	uncharacterized LOC729737///long intergenic non-protein coding RNA 1002
8134429	0.8858	0.0329091	-3.00313	-3.2018	-0.456561	LOC100506990	uncharacterized LOC100506990
8157281	0.8858	0.0811942	-2.22043	-3.94791	-0.456452
8009875	0.8858	0.202174	-1.48433	-4.7082	-0.4563	MYO15B	myosin XVB
7907657	0.896	0.374867	-0.981027	-5.18364	-0.456168	RALGPS2	Ral GEF with PH domain and SH3 binding motif 2
8115074	0.8859	0.258128	-1.28811	-4.90324	-0.455927
8155359	0.8858	0.0428647	-2.76556	-3.41641	-0.455673	CNTNAP3B///CNTNAP3P2///CNTNAP3	contactin associated protein-like 3B///contactin associated protein-like 3 pseudogene 2///contactin associated protein-like 3
7995976	0.8866	0.292774	-1.18583	-5.00073	-0.455483	CPNE2	copine 2
8006028	0.8858	0.0988128	-2.05924	-4.11309	-0.455332
8014230	0.8858	0.0336344	-2.98323	-3.21935	-0.455122	SLC35G3	solute carrier family 35 member G3
8129861	0.8921	0.329284	-1.08927	-5.08928	-0.454956	IFNGR1	interferon gamma receptor 1
8174226	0.8858	0.109328	-1.97708	-4.19813	-0.454648
7938588	0.8858	0.131827	-1.82623	-4.35507	-0.454508
7903786	0.8858	0.0679292	-2.36911	-3.79824	-0.453405	CSF1	colony stimulating factor 1
8020029	0.8858	0.0422029	-2.77932	-3.40367	-0.453389	RAB12	RAB12, member RAS oncogene family
7933731	0.8858	0.249771	-1.31468	-4.87738	-0.453387
8081254	0.8866	0.26998	-1.25178	-4.93826	-0.453358
8078153	0.8858	0.0898748	-2.13677	-4.03332	-0.452931
8089873	0.8858	0.162113	-1.6607	-4.52717	-0.452775
7993999	0.8858	0.0974524	-2.07054	-4.10143	-0.452695	LOC101060386///SMG1P3///SMG1P1///SMG1P5///SMG1P2///SMG1	putative uncharacterized SMG1-like protein///SMG1P3, nonsense mediated mRNA decay associated PI3K related kinase pseudogene 3///SMG1P1, nonsense mediated mRNA decay associated PI3K related kinase pseudogene 1///SMG1P5, nonsense mediated mRNA decay associated PI3K related kinase pseudogene 5///SMG1P2, nonsense mediated mRNA decay associated PI3K related kinase pseudogene 2///SMG1, nonsense mediate…
7924967	0.8858	0.0973269	-2.0716	-4.10034	-0.452583
7973158	0.8873	0.301555	-1.16167	-5.02324	-0.45247	ARHGEF40	Rho guanine nucleotide exchange factor 40
8064790	0.8858	0.229112	-1.38414	-4.80889	-0.452415	RASSF2	Ras association domain family member 2
8020139	0.8858	0.0383346	-2.86497	-3.32522	-0.452012
8096733	0.8958	0.372549	-0.986256	-5.17922	-0.451877	SGMS2	sphingomyelin synthase 2
7929536	0.8858	0.0387557	-2.85519	-3.33411	-0.451543
7945657	0.8858	0.0859261	-2.17369	-3.99553	-0.451336	KRTAP5-4	keratin associated protein 5-4
8179235	0.8858	0.0241739	-3.29137	-2.95704	-0.451085	HCG27	HLA complex group 27 (non-protein coding)
8175232	0.8858	0.0382273	-2.86749	-3.32294	-0.450992
8077942	0.8858	0.118164	-1.91427	-4.2634	-0.450578
8116245	0.8858	0.125543	-1.86548	-4.31419	-0.450557	CLK4///CLK4	CDC like kinase 4///CDC like kinase 4
8148276	0.8858	0.0122862	-3.97266	-2.44711	-0.450282	ZNF572	zinc finger protein 572
8000222	0.8858	0.0981145	-2.06502	-4.10712	-0.45015	LOC101060386///SMG1P3///SMG1P1///SMG1P5///SMG1P2///SMG1	putative uncharacterized SMG1-like protein///SMG1P3, nonsense mediated mRNA decay associated PI3K related kinase pseudogene 3///SMG1P1, nonsense mediated mRNA decay associated PI3K related kinase pseudogene 1///SMG1P5, nonsense mediated mRNA decay associated PI3K related kinase pseudogene 5///SMG1P2, nonsense mediated mRNA decay associated PI3K related kinase pseudogene 2///SMG1, nonsense mediate…
8114111	0.8858	0.189753	-1.53499	-4.6566	-0.449892
8125445	0.8859	0.258918	-1.28564	-4.90563	-0.449887
8134339	0.8858	0.0853917	-2.17883	-3.99028	-0.449695	PEG10	paternally expressed 10
7907058	0.8858	0.0504121	-2.62359	-3.54994	-0.449618	POU2F1	POU class 2 homeobox 1
8167924	0.8858	0.111227	-1.96314	-4.2126	-0.449279	UBQLN2	ubiquilin 2
7924526	0.8858	0.0534842	-2.57246	-3.59894	-0.448886	TP53BP2	tumor protein p53 binding protein 2
8036503	0.8922	0.345886	-1.04844	-5.12553	-0.448845	RASGRP4	RAS guanyl releasing protein 4
8094460	0.8858	0.173641	-1.60584	-4.58385	-0.448611	RBPJ	recombination signal binding protein for immunoglobulin kappa J region
7977734	0.8858	0.016167	-3.68754	-2.64899	-0.448459
7987012	0.8858	0.241519	-1.34175	-4.85083	-0.448319	ULK4P1///CHRFAM7A///CHRNA7	ULK4 pseudogene 1///CHRNA7 (exons 5-10) and FAM7A (exons A-E) fusion///cholinergic receptor nicotinic alpha 7 subunit
8052689	0.8866	0.280474	-1.22081	-4.96778	-0.448292	SPRED2	sprouty related EVH1 domain containing 2
8078605	0.8858	0.137128	-1.7946	-4.38802	-0.447454	C3orf35	chromosome 3 open reading frame 35
8112335	0.8858	0.0299142	-3.09096	-3.12538	-0.447315
8137466	0.8858	0.088673	-2.14782	-4.022	-0.446844
8020825	0.8858	0.228958	-1.38468	-4.80835	-0.446549
7974479	0.8858	0.0560714	-2.53188	-3.63817	-0.446425
8056060	0.8858	0.0237252	-3.30929	-2.9424	-0.446406	BAZ2B	bromodomain adjacent to zinc finger domain 2B
8133027	0.8858	0.160963	-1.66638	-4.52128	-0.446342	LOC100132217///LOC729737///LOC729218///LINC01000///LOC401357///LINC01061///LINC01002///LINC00999///LINC00265///LOC100132062///LINC01347///LINC01000	uncharacterized LOC100132217///uncharacterized LOC729737///uncharacterized LOC729218///long intergenic non-protein coding RNA 1000///uncharacterized LOC401357///long intergenic non-protein coding RNA 1061///long intergenic non-protein coding RNA 1002///long intergenic non-protein coding RNA 999///long intergenic non-protein coding RNA 265///uncharacterized LOC100132062///long intergenic non-prote…
8127778	0.8858	0.065398	-2.40108	-3.76647	-0.446263	FAM46A	family with sequence similarity 46 member A
8064978	0.8858	0.196149	-1.50851	-4.68362	-0.446232	JAG1	jagged 1
8080226	0.8858	0.0392058	-2.84486	-3.34351	-0.445922	DNAH1	dynein axonemal heavy chain 1
8116295	0.8866	0.26475	-1.26763	-4.92304	-0.445757
8007607	0.8858	0.0110578	-4.08555	-2.37158	-0.445154	RUNDC3A	RUN domain containing 3A
8082240	0.8858	0.019414	-3.50427	-2.78744	-0.444901
8030092	0.8858	0.171311	-1.61663	-4.57273	-0.444887	SEC1P	secretory blood group 1, pseudogene
8042942	0.8946	0.370046	-0.991931	-5.1744	-0.444672	HK2	hexokinase 2
8140291	0.8858	0.0691595	-2.35404	-3.81328	-0.444347	LOC100101148///LOC541473///FKBP6	FK506 binding protein 6, 36kDa pseudogene///FK506 binding protein 6, 36kDa pseudogene///FK506 binding protein 6
8170230	0.8866	0.275867	-1.23427	-4.95499	-0.444225
8056220	0.8858	0.0666383	-2.38525	-3.78219	-0.443985	AHCTF1P1///AHCTF1	AT-hook containing transcription factor 1 pseudogene 1///AT-hook containing transcription factor 1
7909418	0.8858	0.162229	-1.66013	-4.52776	-0.443985	LOC148696	uncharacterized LOC148696
7955419	0.8858	0.118903	-1.90924	-4.26864	-0.443976
8155460	0.8858	0.041868	-2.78638	-3.39715	-0.443844	CNTNAP3B///CNTNAP3P2///CNTNAP3	contactin associated protein-like 3B///contactin associated protein-like 3 pseudogene 2///contactin associated protein-like 3
8012598	0.8858	0.0910958	-2.1257	-4.04468	-0.44374	RCVRN	recoverin
7931928	0.8873	0.296007	-1.17686	-5.00911	-0.443686
7989277	0.8858	0.115515	-1.93257	-4.24437	-0.443622	MYO1E	myosin IE
8014023	0.8858	0.0384885	-2.86138	-3.32848	-0.443416
8079153	0.8858	0.181529	-1.57038	-4.62034	-0.443254	ABHD5	abhydrolase domain containing 5
8125443	0.8858	0.0552013	-2.54529	-3.62517	-0.443205
8071595	0.8858	0.081616	-2.21615	-3.95226	-0.443178
8065541	0.8858	0.0792045	-2.24097	-3.92706	-0.443127	NCOR1P1	nuclear receptor corepressor 1 pseudogene 1
7994926	0.8858	0.0221197	-3.37675	-2.88788	-0.442875	SNORA30	small nucleolar RNA, H/ACA box 30
7929511	0.8858	0.156837	-1.68713	-4.49977	-0.442709	ENTPD1	ectonucleoside triphosphate diphosphohydrolase 1
7909390	0.8858	0.0557791	-2.53636	-3.63382	-0.442704	CR1L	complement component 3b/4b receptor 1-like
7922482	0.8858	0.0209725	-3.4285	-2.84671	-0.442692	TNR	tenascin R
7953715	0.8858	0.212029	-1.44625	-4.7467	-0.442514	NECAP1	NECAP endocytosis associated 1
7904482	0.8858	0.18951	-1.53602	-4.65555	-0.44152	SRGAP2C///SRGAP2B///SRGAP2	SLIT-ROBO Rho GTPase activating protein 2C///SLIT-ROBO Rho GTPase activating protein 2B///SLIT-ROBO Rho GTPase activating protein 2
7914184	0.8866	0.280543	-1.22061	-4.96797	-0.441501	PTAFR	platelet activating factor receptor
8030128	0.9001	0.422634	-0.878788	-5.26716	-0.44129	PPP1R15A	protein phosphatase 1 regulatory subunit 15A
7898278	0.8858	0.0457144	-2.70889	-3.46926	-0.441095	SPEN	spen family transcriptional repressor
8116346	0.8858	0.0287148	-3.12898	-3.0928	-0.440989
7968911	0.8858	0.143569	-1.75782	-4.4263	-0.440825
8125788	0.8858	0.0577915	-2.50603	-3.6633	-0.440698	LEMD2	LEM domain containing 2
7932550	0.8858	0.020673	-3.44255	-2.83563	-0.440584
7948493	0.8921	0.343193	-1.05495	-5.1198	-0.440521	SLC15A3	solute carrier family 15 member 3
7935425	0.8866	0.285659	-1.2059	-4.98188	-0.440195	RRP12	ribosomal RNA processing 12 homolog
8157905	0.8858	0.0196093	-3.4944	-2.79509	-0.44019	MVB12B	multivesicular body subunit 12B
7903162	0.8858	0.0460871	-2.70177	-3.47594	-0.440136	TMEM56-RWDD3///TMEM56	TMEM56-RWDD3 readthrough///transmembrane protein 56
8119423	0.8858	0.153585	-1.70388	-4.48239	-0.439966	ADCY10P1	adenylate cyclase 10, soluble pseudogene 1
8064866	0.8858	0.0777322	-2.25654	-3.9113	-0.439551	LOC643406///LINC00654	uncharacterized LOC643406///long intergenic non-protein coding RNA 654
7958200	0.8858	0.060786	-2.46299	-3.70539	-0.439524	EID3	EP300 interacting inhibitor of differentiation 3
8126931	0.8858	0.135617	-1.80348	-4.37877	-0.439298	DEFB133	defensin beta 133
7930398	0.8858	0.049635	-2.63707	-3.5371	-0.438988	MXI1	MAX interactor 1, dimerization protein
7964248	0.8858	0.0342954	-2.9655	-3.23503	-0.438959	SNORD59A	small nucleolar RNA, C/D box 59A
7995379	0.8858	0.0745353	-2.29146	-3.87604	-0.438922
7922162	0.8858	0.247991	-1.32045	-4.87174	-0.438478	SLC19A2	solute carrier family 19 member 2
7967452	0.8858	0.0343354	-2.96444	-3.23597	-0.438298
7920244	0.8858	0.0854094	-2.17866	-3.99046	-0.438235	S100A8	S100 calcium binding protein A8
8103986	0.8858	0.0974146	-2.07086	-4.1011	-0.438126	LRP2BP	LRP2 binding protein
8161242	0.8858	0.101185	-2.03992	-4.13305	-0.438001	EXOSC3	exosome component 3
8077815	0.8858	0.0711388	-2.3304	-3.83692	-0.437989	LINC00852	long intergenic non-protein coding RNA 852
8142345	0.8858	0.0924595	-2.11353	-4.05718	-0.437781	DOCK4	dedicator of cytokinesis 4
7954090	0.9165	0.507492	-0.717526	-5.3857	-0.437602	EMP1	epithelial membrane protein 1
8133590	0.8858	0.105688	-2.00454	-4.16967	-0.437567	SPDYE16///SPDYE2B///SPDYE6///SPDYE8P///SPDYE2///SPDYE3///SPDYE7P///SPDYE1	speedy/RINGO cell cycle regulator family member E16///speedy/RINGO cell cycle regulator family member E2B///speedy/RINGO cell cycle regulator family member E6///speedy/RINGO cell cycle regulator family member E8, pseudogene///speedy/RINGO cell cycle regulator family member E2///speedy/RINGO cell cycle regulator family member E3///speedy/RINGO cell cycle regulator family member E7, pseudogene///sp…
7925062	0.8858	0.224566	-1.40022	-4.79286	-0.437523	SIPA1L2	signal induced proliferation associated 1 like 2
8162147	0.8858	0.0971059	-2.07345	-4.09843	-0.437441	ZCCHC6	zinc finger CCHC-type containing 6
8124327	0.8858	0.021123	-3.42153	-2.85223	-0.437333
7994343	0.8858	0.0779113	-2.25463	-3.91323	-0.437214
7979710	0.8858	0.0193291	-3.5086	-2.78409	-0.436829	PLEK2	pleckstrin 2
8059969	0.8858	0.0218343	-3.38933	-2.87782	-0.436773	ILKAP	ILK associated serine/threonine phosphatase
7984364	0.8858	0.115424	-1.9332	-4.24371	-0.436648	SMAD3	SMAD family member 3
7967318	0.9165	0.50662	-0.719078	-5.38465	-0.436417	HCAR2	hydroxycarboxylic acid receptor 2
8064868	0.8858	0.18835	-1.54092	-4.65053	-0.43641	GPCPD1	glycerophosphocholine phosphodiesterase 1
8034099	0.8858	0.0259927	-3.22245	-3.01398	-0.436226	MIR199A1	microRNA 199a-1
8164008	0.8858	0.116561	-1.92529	-4.25194	-0.436224	MIR600HG	MIR600 host gene
7964937	0.8858	0.0177484	-3.59343	-2.71922	-0.436189	ZFC3H1	zinc finger C3H1-type containing
8021368	0.8866	0.281506	-1.21782	-4.97062	-0.436005
7948037	0.8858	0.106345	-1.99951	-4.17487	-0.435488
7976874	0.8858	0.139122	-1.78303	-4.40007	-0.435412
8072461	0.8858	0.229893	-1.38141	-4.8116	-0.435269	LIMK2	LIM domain kinase 2
8075306	0.8858	0.0876689	-2.15717	-4.01242	-0.435032
7960165	0.8858	0.0788716	-2.24446	-3.92352	-0.434262	ZNF268	zinc finger protein 268
8160258	0.8858	0.205847	-1.46993	-4.72279	-0.43426
8078603	0.8858	0.113132	-1.94941	-4.22687	-0.434216
7926152	0.8858	0.205272	-1.47217	-4.72052	-0.434119	ECHDC3	enoyl-CoA hydratase domain containing 3
8090591	0.8858	0.157739	-1.68255	-4.50453	-0.433356	PLXND1	plexin D1
8000634	0.8858	0.0306417	-3.06874	-3.14457	-0.433071
8159838	0.8858	0.062841	-2.43479	-3.73314	-0.432951	C9orf66	chromosome 9 open reading frame 66
8023466	0.8858	0.0177389	-3.59397	-2.71881	-0.432923	FECH	ferrochelatase
8077612	0.8858	0.166759	-1.63813	-4.55052	-0.432545	ARPC4-TTLL3///TTLL3	ARPC4-TTLL3 readthrough///tubulin tyrosine ligase like 3
8048847	0.8858	0.240922	-1.34374	-4.84887	-0.432485	AGFG1	ArfGAP with FG repeats 1
7962197	0.8858	0.102948	-2.02587	-4.14758	-0.43244
7938702	0.8866	0.272107	-1.24541	-4.94436	-0.432165	NCR3LG1	natural killer cell cytotoxicity receptor 3 ligand 1
8049042	0.8858	0.211689	-1.44754	-4.7454	-0.432146
7984952	0.8859	0.258479	-1.28702	-4.9043	-0.432146	C15orf39	chromosome 15 open reading frame 39
8157450	0.8858	0.0349781	-2.9476	-3.25094	-0.432138	ORM2	orosomucoid 2
8041640	0.8858	0.0329455	-3.00212	-3.20269	-0.432011	LINC01126	long intergenic non-protein coding RNA 1126
8002121	0.8858	0.0828275	-2.20397	-3.96465	-0.431949	CTRL	chymotrypsin like
8103413	0.8858	0.0847183	-2.18535	-3.98362	-0.431841
7944867	0.8858	0.14755	-1.73593	-4.44907	-0.431652
8152764	0.8858	0.18745	-1.54474	-4.64662	-0.431612	MTSS1	metastasis suppressor 1
7972888	0.8858	0.162565	-1.65847	-4.52947	-0.431546	PCID2	PCI domain containing 2
7937474	0.8858	0.0929465	-2.10923	-4.0616	-0.431441	LOC171391	uncharacterized LOC171391
7977018	0.8858	0.0460905	-2.7017	-3.476	-0.431138	TRAF3	TNF receptor associated factor 3
7923183	0.8858	0.077954	-2.25417	-3.91369	-0.430756	ZNF281	zinc finger protein 281
8043583	0.8858	0.0301963	-3.08227	-3.13287	-0.430746	STARD7-AS1	STARD7 antisense RNA 1
7942645	0.8858	0.0603162	-2.46959	-3.69893	-0.43065
8114083	0.8858	0.155656	-1.69317	-4.4935	-0.430585	AFF4	AF4/FMR2 family member 4
7938396	0.8858	0.14669	-1.74061	-4.44421	-0.430558	AMPD3	adenosine monophosphate deaminase 3
8142405	0.8858	0.222158	-1.40887	-4.78423	-0.430318
8132531	0.8858	0.196672	-1.50638	-4.68578	-0.430235	SPDYE16///SPDYE2B///SPDYE6///SPDYE8P///SPDYE2///SPDYE3///SPDYE7P///SPDYE1	speedy/RINGO cell cycle regulator family member E16///speedy/RINGO cell cycle regulator family member E2B///speedy/RINGO cell cycle regulator family member E6///speedy/RINGO cell cycle regulator family member E8, pseudogene///speedy/RINGO cell cycle regulator family member E2///speedy/RINGO cell cycle regulator family member E3///speedy/RINGO cell cycle regulator family member E7, pseudogene///sp…
8093974	0.8858	0.0280039	-3.15238	-3.07289	-0.430198
8026363	0.8858	0.0612619	-2.45637	-3.7119	-0.430115
8170322	0.8873	0.296295	-1.17607	-5.00985	-0.429885	ANKRD11	ankyrin repeat domain 11
8116227	0.8858	0.0595989	-2.47977	-3.68895	-0.429788	CLK4	CDC like kinase 4
7997907	0.8873	0.298529	-1.16993	-5.01557	-0.429537	ANKRD11	ankyrin repeat domain 11
7967702	0.8858	0.100996	-2.04144	-4.13148	-0.429167
8099504	0.8866	0.263405	-1.27175	-4.91906	-0.428926
8083592	0.8858	0.217965	-1.42414	-4.76893	-0.428916
8033605	0.8858	0.085496	-2.17782	-3.99131	-0.42885	MYO1F	myosin IF
8117655	0.8858	0.0270797	-3.18384	-3.04631	-0.428772	ZSCAN9	zinc finger and SCAN domain containing 9
7999406	0.8858	0.115031	-1.93596	-4.24085	-0.428473
8121563	0.8858	0.196217	-1.50823	-4.6839	-0.428277	MARCKS	myristoylated alanine rich protein kinase C substrate
8116070	0.8921	0.331216	-1.08443	-5.09361	-0.428223	PDLIM7	PDZ and LIM domain 7
8123463	0.8858	0.0467513	-2.68924	-3.48772	-0.428219	C6orf120	chromosome 6 open reading frame 120
7982504	0.8858	0.0322393	-3.02196	-3.18528	-0.428212	PGBD4	piggyBac transposable element derived 4
8133654	0.8858	0.121317	-1.89304	-4.2855	-0.428053	SPDYE16///SPDYE2B///SPDYE6///SPDYE8P///SPDYE2///SPDYE3///SPDYE7P///SPDYE1	speedy/RINGO cell cycle regulator family member E16///speedy/RINGO cell cycle regulator family member E2B///speedy/RINGO cell cycle regulator family member E6///speedy/RINGO cell cycle regulator family member E8, pseudogene///speedy/RINGO cell cycle regulator family member E2///speedy/RINGO cell cycle regulator family member E3///speedy/RINGO cell cycle regulator family member E7, pseudogene///sp…
8096669	0.8858	0.0737986	-2.29974	-3.8677	-0.427704	TET2	tet methylcytosine dioxygenase 2
8018114	0.8858	0.241209	-1.34278	-4.84981	-0.427582	SDK2	sidekick cell adhesion molecule 2
8156084	0.8858	0.0911293	-2.1254	-4.04498	-0.427556
8161774	0.8858	0.0166102	-3.66012	-2.66926	-0.427478	TRPM6	transient receptor potential cation channel subfamily M member 6
8084219	0.8858	0.0298163	-3.094	-3.12277	-0.427459	KLHL24	kelch like family member 24
8167942	0.8858	0.0293124	-3.10982	-3.10919	-0.427407	ZXDB	zinc finger, X-linked, duplicated B
7938485	0.8858	0.0489835	-2.64855	-3.52619	-0.427095	MICAL2	microtubule associated monooxygenase, calponin and LIM domain containing 2
8172658	0.8858	0.0159483	-3.70139	-2.6388	-0.42708
8139786	0.8858	0.156508	-1.68881	-4.49803	-0.426843
8066939	0.8858	0.0290289	-3.11885	-3.10145	-0.42676	B4GALT5	beta-1,4-galactosyltransferase 5
7966462	0.8858	0.142849	-1.76185	-4.42211	-0.426756	NAA25	N(alpha)-acetyltransferase 25, NatB auxiliary subunit
8054997	0.8858	0.180244	-1.57605	-4.61452	-0.426725	MAP3K2	mitogen-activated protein kinase kinase kinase 2
8151099	0.8858	0.0649427	-2.40698	-3.76063	-0.426679
7928558	0.8858	0.159	-1.67619	-4.51112	-0.426665	ZMIZ1	zinc finger MIZ-type containing 1
8045514	0.8858	0.0243819	-3.28319	-2.96374	-0.426563	SPOPL	speckle type BTB/POZ protein like
8151931	0.8858	0.191092	-1.52938	-4.66233	-0.426351	TSPYL5	TSPY like 5
7917850	0.8858	0.110015	-1.97201	-4.20339	-0.426297	ARHGAP29	Rho GTPase activating protein 29
7903876	0.8858	0.0129452	-3.9174	-2.48497	-0.426275
8147650	0.8858	0.210611	-1.45162	-4.74128	-0.426139
8113299	0.8858	0.105503	-2.00596	-4.1682	-0.426129
8119237	0.8858	0.0478451	-2.66904	-3.50678	-0.425984	LOC100132005	uncharacterized LOC100132005
7904693	0.8866	0.285089	-1.20753	-4.98035	-0.425728
8026787	0.8866	0.271525	-1.24715	-4.9427	-0.425689	FAM129C	family with sequence similarity 129 member C
8058477	0.8858	0.182382	-1.56663	-4.62419	-0.42552	KLF7	Kruppel like factor 7
8119241	0.8858	0.105996	-2.00217	-4.17211	-0.425399
8065163	0.8858	0.0216424	-3.3979	-2.87099	-0.424547
8140356	0.8858	0.0875227	-2.15855	-4.01101	-0.424185	HIP1	huntingtin interacting protein 1
8105144	0.8858	0.14413	-1.7547	-4.42955	-0.424124
8155453	0.8858	0.0358828	-2.92447	-3.27159	-0.424049
8044021	0.8858	0.0245681	-3.27594	-2.9697	-0.423685	IL1RL1	interleukin 1 receptor like 1
7959014	0.909	0.484634	-0.758857	-5.357	-0.423586
7982591	0.896	0.373893	-0.983222	-5.18178	-0.42346
8163731	0.8858	0.116664	-1.92457	-4.25268	-0.423335
7961440	0.8858	0.246469	-1.32541	-4.86688	-0.423195	PLBD1	phospholipase B domain containing 1
8094741	0.8858	0.117541	-1.91853	-4.25897	-0.423117
8063793	0.8858	0.0716793	-2.32407	-3.84327	-0.423067	MIR646HG	MIR646 host gene
8036913	0.8858	0.0303677	-3.07703	-3.13739	-0.422982	BLVRB	biliverdin reductase B
7949490	0.8858	0.17422	-1.60319	-4.58659	-0.422918	AP5B1	adaptor related protein complex 5 beta 1 subunit
7964596	0.8858	0.0445831	-2.7309	-3.44866	-0.422767
8121347	0.8858	0.0520417	-2.59605	-3.57628	-0.42266
8085984	0.8921	0.331215	-1.08443	-5.09361	-0.422629	OSBPL10	oxysterol binding protein like 10
8129985	0.8858	0.152469	-1.70971	-4.47634	-0.422535	PLAGL1	PLAG1 like zinc finger 1
8147516	0.8858	0.139093	-1.78319	-4.39989	-0.42249	MATN2	matrilin 2
8112388	0.8858	0.165325	-1.64503	-4.54339	-0.421876	TRIM23	tripartite motif containing 23
7970448	0.8858	0.114245	-1.9415	-4.23509	-0.421763	GJB6	gap junction protein beta 6
7923503	0.8858	0.0290873	-3.11698	-3.10305	-0.421495	ADIPOR1	adiponectin receptor 1
8113800	0.8858	0.134263	-1.81153	-4.37038	-0.421276	FBN2	fibrillin 2
8066962	0.8858	0.146109	-1.74378	-4.44091	-0.421109
7930450	0.8858	0.0146955	-3.78523	-2.57799	-0.420964
8009183	0.8858	0.16694	-1.63726	-4.55142	-0.420825	MAP3K3	mitogen-activated protein kinase kinase kinase 3
8159963	0.8866	0.278121	-1.22766	-4.96128	-0.420398
8157933	0.8858	0.145943	-1.7447	-4.43996	-0.420376	ZBTB43	zinc finger and BTB domain containing 43
7899069	0.8858	0.110896	-1.96556	-4.2101	-0.420262
7913642	0.8858	0.0623497	-2.44144	-3.72659	-0.420156
8003230	0.8858	0.155939	-1.69172	-4.49501	-0.420075	LINC00917	long intergenic non-protein coding RNA 917
7911218	0.8858	0.0452206	-2.71842	-3.46033	-0.420044	OR2W3///TRIM58	olfactory receptor family 2 subfamily W member 3///tripartite motif containing 58
8149629	0.8858	0.058223	-2.49968	-3.6695	-0.420023	GFRA2	GDNF family receptor alpha 2
7913705	0.8858	0.220353	-1.41541	-4.77768	-0.419544	CNR2	cannabinoid receptor 2
8078252	0.8866	0.278259	-1.22726	-4.96166	-0.418726	UBE2E2	ubiquitin conjugating enzyme E2 E2
8038885	0.9495	0.698745	-0.411867	-5.55565	-0.4186	SIGLEC14	sialic acid binding Ig like lectin 14
7992789	0.8858	0.127257	-1.85457	-4.32555	-0.418523	TNFRSF12A	TNF receptor superfamily member 12A
8005289	0.8858	0.0712178	-2.32947	-3.83785	-0.41822	DRC3	dynein regulatory complex subunit 3
8004938	0.8858	0.0688696	-2.35757	-3.80976	-0.418135
8102606	0.8858	0.243181	-1.33623	-4.85626	-0.418037
8001371	0.8858	0.0758396	-2.27702	-3.8906	-0.417822
7940079	0.8858	0.248761	-1.31795	-4.87418	-0.417656	TMX2-CTNND1///CTNND1	TMX2-CTNND1 readthrough (NMD candidate)///catenin delta 1
7934297	0.8858	0.0364297	-2.91081	-3.28385	-0.417393
7909371	0.8858	0.206647	-1.46683	-4.72592	-0.417309	CR1	complement component 3b/4b receptor 1 (Knops blood group)
8050093	0.8858	0.0318287	-3.03373	-3.175	-0.417256
8072757	0.8866	0.264006	-1.2699	-4.92084	-0.417063	CSF2RB	colony stimulating factor 2 receptor beta common subunit
7957629	0.8859	0.258529	-1.28686	-4.90445	-0.416955
7905500	0.8858	0.115049	-1.93583	-4.24098	-0.41693	LCE2D	late cornified envelope 2D
7909140	0.8858	0.113901	-1.94393	-4.23256	-0.416903
8169603	0.8858	0.209564	-1.45561	-4.73726	-0.416544	LONRF3	LON peptidase N-terminal domain and ring finger 3
8167103	0.8866	0.282458	-1.21508	-4.97321	-0.416507	CDK16	cyclin dependent kinase 16
7958453	0.8858	0.0655675	-2.3989	-3.76864	-0.416271
7910585	0.8858	0.0341571	-2.96918	-3.23177	-0.416202
8118818	0.8858	0.0330057	-3.00045	-3.20416	-0.415874
8019751	0.8858	0.0607093	-2.46406	-3.70434	-0.415872	RBFOX3	RNA binding protein, fox-1 homolog 3
8071907	0.8858	0.0978026	-2.06762	-4.10444	-0.415694	UPB1	beta-ureidopropionase 1
8048976	0.8858	0.237387	-1.35563	-4.83714	-0.415594
8065607	0.8858	0.114605	-1.93896	-4.23773	-0.41535	PLAGL2	PLAG1 like zinc finger 2
8110666	0.8858	0.0934622	-2.1047	-4.06625	-0.41524
8084755	0.8858	0.0473101	-2.67886	-3.49751	-0.414934	MIR28	microRNA 28
8139996	0.8858	0.12049	-1.89855	-4.27976	-0.414909	SPDYE16///SPDYE2B///SPDYE6///SPDYE8P///SPDYE2///SPDYE3///SPDYE7P///SPDYE1	speedy/RINGO cell cycle regulator family member E16///speedy/RINGO cell cycle regulator family member E2B///speedy/RINGO cell cycle regulator family member E6///speedy/RINGO cell cycle regulator family member E8, pseudogene///speedy/RINGO cell cycle regulator family member E2///speedy/RINGO cell cycle regulator family member E3///speedy/RINGO cell cycle regulator family member E7, pseudogene///sp…
7932635	0.8858	0.193323	-1.5201	-4.6718	-0.414905
7928216	0.8858	0.0520977	-2.59512	-3.57717	-0.414336
8145766	0.8858	0.0142431	-3.81756	-2.55492	-0.414017	NRG1	neuregulin 1
7964834	0.8858	0.245934	-1.32716	-4.86516	-0.413811	CPM	carboxypeptidase M
8133571	0.8858	0.122308	-1.88648	-4.29232	-0.413728	SPDYE16///SPDYE2B///SPDYE6///SPDYE8P///SPDYE2///SPDYE3///SPDYE7P///SPDYE1	speedy/RINGO cell cycle regulator family member E16///speedy/RINGO cell cycle regulator family member E2B///speedy/RINGO cell cycle regulator family member E6///speedy/RINGO cell cycle regulator family member E8, pseudogene///speedy/RINGO cell cycle regulator family member E2///speedy/RINGO cell cycle regulator family member E3///speedy/RINGO cell cycle regulator family member E7, pseudogene///sp…
7959891	0.8858	0.0211039	-3.42241	-2.85153	-0.41359
8008868	0.8858	0.013979	-3.83699	-2.54115	-0.413552
7953128	0.8858	0.203042	-1.4809	-4.71167	-0.413539
8126531	0.8858	0.162328	-1.65964	-4.52827	-0.413257	CRIP3///CRIP3	cysteine rich protein 3///cysteine rich protein 3
8105661	0.8858	0.193121	-1.52094	-4.67095	-0.413052	TRAPPC13	trafficking protein particle complex 13
8156404	0.8858	0.250908	-1.31102	-4.88095	-0.412548	CARD19	caspase recruitment domain family member 19
7904702	0.8858	0.0631416	-2.43075	-3.73713	-0.41201	LOC100996763///NOTCH2NL///NOTCH2	notch homolog 2 N-terminal-like protein///notch 2 N-terminal like///notch 2
7932796	0.8858	0.050002	-2.63067	-3.54319	-0.411959	SVIL	supervillin
8140211	0.8858	0.114039	-1.94295	-4.23358	-0.41194	SPDYE16///SPDYE2B///SPDYE6///SPDYE8P///SPDYE2///SPDYE3///SPDYE7P///SPDYE1	speedy/RINGO cell cycle regulator family member E16///speedy/RINGO cell cycle regulator family member E2B///speedy/RINGO cell cycle regulator family member E6///speedy/RINGO cell cycle regulator family member E8, pseudogene///speedy/RINGO cell cycle regulator family member E2///speedy/RINGO cell cycle regulator family member E3///speedy/RINGO cell cycle regulator family member E7, pseudogene///sp…
7982661	0.8858	0.161464	-1.6639	-4.52385	-0.41193
7980051	0.8858	0.159483	-1.67376	-4.51363	-0.41185	ELMSAN1	ELM2 and Myb/SANT domain containing 1
8035581	0.8858	0.0531455	-2.57794	-3.59367	-0.411733	SUGP2	SURP and G-patch domain containing 2
7938420	0.8858	0.0940855	-2.09926	-4.07184	-0.411683
8135271	0.8858	0.0440334	-2.74182	-3.43847	-0.4115
7929541	0.8858	0.0408473	-2.80829	-3.37697	-0.411089	CC2D2B	coiled-coil and C2 domain containing 2B
8089759	0.8858	0.113186	-1.94903	-4.22727	-0.410808	TMEM39A	transmembrane protein 39A
8140317	0.8858	0.0665375	-2.38653	-3.78092	-0.410513
8140009	0.8858	0.12182	-1.88971	-4.28896	-0.410513	SPDYE16///SPDYE2B///SPDYE6///SPDYE8P///SPDYE2///SPDYE3///SPDYE7P///SPDYE1	speedy/RINGO cell cycle regulator family member E16///speedy/RINGO cell cycle regulator family member E2B///speedy/RINGO cell cycle regulator family member E6///speedy/RINGO cell cycle regulator family member E8, pseudogene///speedy/RINGO cell cycle regulator family member E2///speedy/RINGO cell cycle regulator family member E3///speedy/RINGO cell cycle regulator family member E7, pseudogene///sp…
8133600	0.8858	0.122298	-1.88655	-4.29225	-0.410251	SPDYE16///SPDYE2B///SPDYE6///SPDYE8P///SPDYE2///SPDYE3///SPDYE7P///SPDYE1	speedy/RINGO cell cycle regulator family member E16///speedy/RINGO cell cycle regulator family member E2B///speedy/RINGO cell cycle regulator family member E6///speedy/RINGO cell cycle regulator family member E8, pseudogene///speedy/RINGO cell cycle regulator family member E2///speedy/RINGO cell cycle regulator family member E3///speedy/RINGO cell cycle regulator family member E7, pseudogene///sp…
7994559	0.8858	0.0616366	-2.45119	-3.71699	-0.410175	NPIPB9///NPIPB5///NPIPB6///PDXDC2P///NPIPB3///NPIPB5///NPIPB4///NPIPB3	nuclear pore complex interacting protein family member B9///nuclear pore complex interacting protein family member B5///nuclear pore complex interacting protein family member B6///pyridoxal dependent decarboxylase domain containing 2, pseudogene///nuclear pore complex interacting protein family member B3///nuclear pore complex interacting protein family member B5///nuclear pore complex interactin…
7898448	0.8859	0.252579	-1.30566	-4.88618	-0.410108	PADI4	peptidyl arginine deiminase 4
8143988	0.8858	0.0279453	-3.15434	-3.07123	-0.410075	KMT2C	lysine methyltransferase 2C
8080509	0.8858	0.152358	-1.71029	-4.47573	-0.409826
8019643	0.8858	0.0616612	-2.45085	-3.71732	-0.409714	DOC2B	double C2 domain beta
8042503	0.8866	0.288796	-1.197	-4.99026	-0.40971	MXD1	MAX dimerization protein 1
8050427	0.8858	0.223184	-1.40517	-4.78792	-0.409542	FAM49A	family with sequence similarity 49 member A
8142763	0.8973	0.407068	-0.911029	-5.24146	-0.409484
8092390	0.8858	0.125387	-1.86648	-4.31315	-0.409467
8059902	0.8858	0.0199501	-3.47744	-2.80829	-0.409403	LOC93463	uncharacterized LOC93463
8109350	0.8858	0.170584	-1.62002	-4.56922	-0.40917	SLC36A1	solute carrier family 36 member 1
8161375	0.8858	0.045344	-2.71602	-3.46257	-0.409118
8108873	0.8858	0.0522105	-2.59325	-3.57896	-0.408775	ARHGAP26	Rho GTPase activating protein 26
8079138	0.8858	0.153724	-1.70315	-4.48314	-0.408629
7971711	0.8858	0.112777	-1.95195	-4.22423	-0.408495
7993195	0.8858	0.0412105	-2.80043	-3.38421	-0.407847	CIITA	class II major histocompatibility complex transactivator
8109426	0.8858	0.144363	-1.75341	-4.4309	-0.407809
7972215	0.8858	0.0723772	-2.31597	-3.85139	-0.407728
8018966	0.9038	0.452425	-0.819599	-5.31267	-0.407527	TIMP2	TIMP metallopeptidase inhibitor 2
8103254	0.8858	0.024621	-3.27389	-2.97139	-0.407356	SFRP2	secreted frizzled related protein 2
7916493	0.8858	0.133482	-1.81621	-4.36551	-0.406701	PLPP3	phospholipid phosphatase 3
8008564	0.8858	0.0453811	-2.71531	-3.46324	-0.405853	TOM1L1	target of myb1 like 1 membrane trafficking protein
8103503	0.8858	0.0673904	-2.37581	-3.79158	-0.405829	TKTL2	transketolase like 2
8022711	0.9389	0.644014	-0.493623	-5.51807	-0.405811	DSC2	desmocollin 2
8066542	0.8858	0.056587	-2.52404	-3.64578	-0.405593	EPPIN-WFDC6///EPPIN	EPPIN-WFDC6 readthrough///epididymal peptidase inhibitor
7962479	0.9071	0.472916	-0.780597	-5.34142	-0.40551
8084943	0.8858	0.0196137	-3.49418	-2.79526	-0.405487	UBXN7-AS1	UBXN7 antisense RNA 1
8157605	0.9221	0.557405	-0.631609	-5.4413	-0.405062
7951686	0.8858	0.142369	-1.76455	-4.41931	-0.40489	IL18	interleukin 18
8005953	0.8858	0.0409698	-2.80563	-3.37942	-0.404533	SNORD4A	small nucleolar RNA, C/D box 4A
8012138	0.8858	0.0774506	-2.25955	-3.90825	-0.404348
8116904	0.8858	0.0175741	-3.60332	-2.71175	-0.404319	ELOVL2-AS1	ELOVL2 antisense RNA 1
8162455	0.8962	0.378127	-0.973722	-5.1898	-0.404295	NINJ1	ninjurin 1
7925749	0.8858	0.0488059	-2.65171	-3.52319	-0.403595	OR2T3///OR2T34	olfactory receptor family 2 subfamily T member 3///olfactory receptor family 2 subfamily T member 34
8139977	0.8858	0.0240472	-3.29639	-2.95293	-0.40356	STAG3L5P-PVRIG2P-PILRB///STAG3L2///STAG3L3///STAG3L1	STAG3L5P-PVRIG2P-PILRB readthrough///stromal antigen 3-like 2 (pseudogene)///stromal antigen 3-like 3 (pseudogene)///stromal antigen 3-like 1 (pseudogene)
8130608	0.8858	0.0293373	-3.10903	-3.10986	-0.403546	LPA	lipoprotein(a)
8000501	0.8858	0.0580854	-2.5017	-3.66752	-0.403475	NPIPB9///NPIPB5///NPIPB6///PDXDC2P///NPIPB3	nuclear pore complex interacting protein family member B9///nuclear pore complex interacting protein family member B5///nuclear pore complex interacting protein family member B6///pyridoxal dependent decarboxylase domain containing 2, pseudogene///nuclear pore complex interacting protein family member B3
7979412	0.8858	0.0252564	-3.24966	-2.99138	-0.403231
8139943	0.8858	0.0867538	-2.1658	-4.00359	-0.403107	SPDYE7P	speedy/RINGO cell cycle regulator family member E7, pseudogene
8051547	0.8858	0.0295016	-3.10384	-3.11431	-0.402975	PRKD3	protein kinase D3
8131324	0.8858	0.143506	-1.75818	-4.42594	-0.402896
8002444	0.8858	0.0673439	-2.37639	-3.791	-0.402784	VAC14	Vac14, PIKFYVE complex component
7981943	0.8858	0.157544	-1.68353	-4.5035	-0.402516	SNORD64///PWAR5	small nucleolar RNA, C/D box 64///Prader Willi/Angelman region RNA 5
8133914	0.8858	0.0211254	-3.42141	-2.85232	-0.402357	DMTF1	cyclin D binding myb like transcription factor 1
8131707	0.8858	0.0337689	-2.97959	-3.22256	-0.402268
8169000	0.8859	0.25867	-1.28642	-4.90488	-0.402075
8162059	0.8858	0.0374122	-2.88684	-3.30543	-0.401819	SLC28A3	solute carrier family 28 member 3
8072407	0.8858	0.0550591	-2.54751	-3.62303	-0.401575	TUG1	taurine up-regulated 1 (non-protein coding)
8031981	0.8858	0.0216098	-3.39936	-2.86983	-0.401572	WASH1	WAS protein family homolog 1
8174646	0.8858	0.0988345	-2.05906	-4.11327	-0.401434
7950532	0.8858	0.138893	-1.78435	-4.39869	-0.400912
7983663	0.8858	0.105349	-2.00715	-4.16696	-0.400734	USP8	ubiquitin specific peptidase 8
8000636	0.8858	0.0740865	-2.29649	-3.87097	-0.40068	NPIPB9///NPIPB5///NPIPB6///NPIPB3	nuclear pore complex interacting protein family member B9///nuclear pore complex interacting protein family member B5///nuclear pore complex interacting protein family member B6///nuclear pore complex interacting protein family member B3
8011193	0.8866	0.271212	-1.24808	-4.9418	-0.40051	MIR22HG	MIR22 host gene
7943998	0.8858	0.0712338	-2.32929	-3.83804	-0.400006	NNMT	nicotinamide N-methyltransferase
8072302	0.8858	0.0403302	-2.81963	-3.36657	-0.399812	MTMR3	myotubularin related protein 3
7971661	0.8866	0.273185	-1.2422	-4.94742	-0.399643	MIR15A	microRNA 15a
8021707	0.8858	0.163787	-1.65249	-4.53566	-0.399534	SOCS6	suppressor of cytokine signaling 6
8140942	0.8858	0.18012	-1.5766	-4.61395	-0.399319	LOC100421561///FAM133CP///FAM133DP///FAM133B	family with sequence similarity 133 member B pseudogene///family with sequence similarity 133, member A pseudogene///family with sequence similarity 133, member A pseudogene///family with sequence similarity 133 member B
8149762	0.8858	0.0416451	-2.79112	-3.39278	-0.399175	TNFRSF10A	TNF receptor superfamily member 10a
8141107	0.8858	0.0352902	-2.93955	-3.25812	-0.399051	SLC25A13	solute carrier family 25 member 13
8066212	0.8858	0.098742	-2.05982	-4.11249	-0.399043
8060803	0.8858	0.0485157	-2.65691	-3.51826	-0.398892
8164692	0.8858	0.191038	-1.5296	-4.66211	-0.398793	RAPGEF1	Rap guanine nucleotide exchange factor 1
8144267	0.8858	0.16681	-1.63789	-4.55077	-0.398564	CLN8	ceroid-lipofuscinosis, neuronal 8
7936346	0.8858	0.0739666	-2.29785	-3.86961	-0.3985	ZDHHC6	zinc finger DHHC-type containing 6
7899790	0.8858	0.106727	-1.9966	-4.17789	-0.398475	TSSK3	testis specific serine kinase 3
8145622	0.8858	0.0178203	-3.58939	-2.72227	-0.398446
7940182	0.8858	0.0366031	-2.90653	-3.28769	-0.397591	OR4D9///OR4D10///OR4D11	olfactory receptor family 4 subfamily D member 9///olfactory receptor family 4 subfamily D member 10///olfactory receptor family 4 subfamily D member 11
7909601	0.8858	0.0343063	-2.96521	-3.23529	-0.397292	SNORA16B	small nucleolar RNA, H/ACA box 16B
8015133	0.8858	0.110668	-1.96722	-4.20837	-0.397095	KRT23	keratin 23
8010768	0.8858	0.100543	-2.0451	-4.1277	-0.397061
8029907	0.9001	0.42299	-0.878062	-5.26773	-0.396775	C5AR1	complement component 5a receptor 1
8065280	0.8858	0.042566	-2.77174	-3.41068	-0.396666	RALGAPA2	Ral GTPase activating protein catalytic alpha subunit 2
8073332	0.8858	0.225512	-1.39685	-4.79623	-0.396594
8019731	0.948	0.693374	-0.41974	-5.5523	-0.396274	CCL3L3///CCL3L1///CCL3	C-C motif chemokine ligand 3 like 3///C-C motif chemokine ligand 3 like 1///C-C motif chemokine ligand 3
8099539	0.8858	0.0863083	-2.17004	-3.99926	-0.39623
8101061	0.8858	0.0479649	-2.66686	-3.50884	-0.395932
7992692	0.8858	0.0904862	-2.1312	-4.03903	-0.395655	SRRM2	serine/arginine repetitive matrix 2
8074286	0.8858	0.107063	-1.99405	-4.18053	-0.395495	MICAL3	microtubule associated monooxygenase, calponin and LIM domain containing 3
7965679	0.8858	0.0956646	-2.08566	-4.08585	-0.395481
8031821	0.8858	0.0464458	-2.69498	-3.48232	-0.395437	ZNF586	zinc finger protein 586
7928429	0.8859	0.256743	-1.29246	-4.89902	-0.395344	PLAU	plasminogen activator, urokinase
8014391	0.9481	0.694064	-0.418726	-5.55273	-0.395282	CCL3L3///CCL3L1///CCL3	C-C motif chemokine ligand 3 like 3///C-C motif chemokine ligand 3 like 1///C-C motif chemokine ligand 3
8014414	0.9481	0.694063	-0.418728	-5.55273	-0.395161	CCL3L3///CCL3L1///CCL3	C-C motif chemokine ligand 3 like 3///C-C motif chemokine ligand 3 like 1///C-C motif chemokine ligand 3
8049538	0.8858	0.227061	-1.39136	-4.8017	-0.39486	LRRFIP1	LRR binding FLII interacting protein 1
8078196	0.8858	0.0465455	-2.6931	-3.48408	-0.394859	KCNH8	potassium voltage-gated channel subfamily H member 8
8068761	0.8921	0.344112	-1.05273	-5.12176	-0.39462	ABCG1	ATP binding cassette subfamily G member 1
8054804	0.8858	0.168373	-1.63044	-4.55847	-0.394148	CCDC93	coiled-coil domain containing 93
8132690	0.8858	0.0364346	-2.91069	-3.28396	-0.394101
8016245	0.8858	0.125669	-1.86467	-4.31504	-0.3941	LRRC37A2///LRRC37A6P///LRRC37A3///LRRC37A4P///LRRC37A	leucine rich repeat containing 37 member A2///leucine rich repeat containing 37 member A6, pseudogene///leucine rich repeat containing 37 member A3///leucine rich repeat containing 37 member A4, pseudogene///leucine rich repeat containing 37A
8085429	0.8858	0.194472	-1.51537	-4.67663	-0.393918	LOC100128644	LMNE6487
7955943	0.8858	0.138284	-1.78787	-4.39502	-0.392884	PDE1B	phosphodiesterase 1B
8072279	0.8858	0.125383	-1.8665	-4.31312	-0.392882	MTMR3	myotubularin related protein 3
8110055	0.8859	0.256864	-1.29208	-4.89939	-0.392824	CPEB4	cytoplasmic polyadenylation element binding protein 4
8137863	0.8858	0.0480119	-2.666	-3.50965	-0.39277
8027837	0.9205	0.543397	-0.655175	-5.42661	-0.392672	CD22	CD22 molecule
8008052	0.8858	0.124016	-1.87532	-4.30394	-0.39262	SP2	Sp2 transcription factor
7916592	0.8858	0.0730566	-2.30817	-3.85923	-0.392524	MYSM1	Myb like, SWIRM and MPN domains 1
8123598	0.8858	0.0492754	-2.64339	-3.53109	-0.39246	SERPINB1	serpin family B member 1
7907349	0.8858	0.0240995	-3.29432	-2.95463	-0.392383
8166264	0.8858	0.101965	-2.03367	-4.13951	-0.392376
7995729	0.8858	0.0498109	-2.634	-3.54002	-0.392245	CES1P1	carboxylesterase 1 pseudogene 1
7977615	0.8858	0.0526631	-2.5858	-3.58611	-0.392245	RNASE1	ribonuclease A family member 1, pancreatic
8105577	0.8858	0.175086	-1.59923	-4.59067	-0.392101
7980906	0.8858	0.145045	-1.74964	-4.43482	-0.391987
8133610	0.8858	0.0293863	-3.10748	-3.11119	-0.391835	STAG3L5P-PVRIG2P-PILRB///STAG3L2///STAG3L3///STAG3L1	STAG3L5P-PVRIG2P-PILRB readthrough///stromal antigen 3-like 2 (pseudogene)///stromal antigen 3-like 3 (pseudogene)///stromal antigen 3-like 1 (pseudogene)
8099797	0.8858	0.116901	-1.92294	-4.25439	-0.391697	RELL1	RELT like 1
7946128	0.8858	0.120184	-1.9006	-4.27763	-0.39158	FAM160A2	family with sequence similarity 160 member A2
8117628	0.8858	0.0677723	-2.37106	-3.79631	-0.391026
7924551	0.8858	0.036821	-2.90118	-3.29251	-0.390946
7900395	0.8903	0.317129	-1.12032	-5.06122	-0.390919	RLF	rearranged L-myc fusion
8175177	0.8858	0.033491	-2.98712	-3.2159	-0.3909	MBNL3	muscleblind like splicing regulator 3
7925523	0.8858	0.0366673	-2.90495	-3.28912	-0.390649
7937866	0.8866	0.289042	-1.1963	-4.99092	-0.390449
7943515	0.8858	0.0661278	-2.39173	-3.77575	-0.39039
8007069	0.8858	0.036743	-2.90309	-3.29079	-0.390246
8031714	0.8858	0.0547334	-2.5526	-3.6181	-0.390192	ZNF460	zinc finger protein 460
8073345	0.8858	0.108913	-1.98017	-4.19493	-0.390115	EP300	E1A binding protein p300
8121130	0.8858	0.176182	-1.59424	-4.5958	-0.389933
8036908	0.8858	0.0327644	-3.00717	-3.19826	-0.389041	SERTAD3	SERTA domain containing 3
7966706	0.8858	0.12974	-1.83904	-4.34173	-0.38903	MED13L	mediator complex subunit 13 like
8148694	0.8873	0.301922	-1.16068	-5.02416	-0.388723	GRINA	glutamate ionotropic receptor NMDA type subunit associated protein 1
7908492	0.8858	0.0228086	-3.34714	-2.9117	-0.388318	CFHR4	complement factor H related 4
8104506	0.8858	0.0480983	-2.66444	-3.51113	-0.388192	TRIO	trio Rho guanine nucleotide exchange factor
7915202	0.8858	0.023452	-3.32039	-2.93336	-0.387644
7972977	0.8858	0.0924029	-2.11403	-4.05666	-0.387632
7934299	0.8858	0.159204	-1.67516	-4.51218	-0.387479
8139163	0.8858	0.0561872	-2.53011	-3.63988	-0.387443	FAM183BP	acyloxyacyl hydrolase (neutrophil)
7914350	0.8858	0.0818392	-2.21389	-3.95456	-0.387404	SERINC2	serine incorporator 2
8040630	0.8858	0.0398037	-2.83135	-3.35585	-0.387253
8010271	0.8858	0.175094	-1.59919	-4.59071	-0.387244	PGS1	phosphatidylglycerophosphate synthase 1
8051707	0.8858	0.192483	-1.52358	-4.66825	-0.387238	MAP4K3	mitogen-activated protein kinase kinase kinase kinase 3
8114546	0.8858	0.0490197	-2.64791	-3.5268	-0.387147
7995539	0.8858	0.245934	-1.32716	-4.86516	-0.38686	NOD2	nucleotide binding oligomerization domain containing 2
8140196	0.8858	0.0273194	-3.17557	-3.05329	-0.386545	STAG3L5P-PVRIG2P-PILRB///STAG3L2///STAG3L3///STAG3L1///STAG3	STAG3L5P-PVRIG2P-PILRB readthrough///stromal antigen 3-like 2 (pseudogene)///stromal antigen 3-like 3 (pseudogene)///stromal antigen 3-like 1 (pseudogene)///stromal antigen 3
8065278	0.8858	0.0354984	-2.93422	-3.26288	-0.386479	LOC643659	hCG2019139
7933071	0.8858	0.0673722	-2.37603	-3.79135	-0.386391
8068397	0.8858	0.0366905	-2.90438	-3.28963	-0.386309
8084627	0.8858	0.150712	-1.71897	-4.46671	-0.386138	IGF2BP2-AS1	IGF2BP2 antisense RNA 1
7942439	0.8921	0.341526	-1.059	-5.11623	-0.38607	RELT	RELT tumor necrosis factor receptor
8007919	0.8858	0.134452	-1.8104	-4.37156	-0.386	LRRC37A2///LRRC37A6P///LRRC37A3///LRRC37A4P///LRRC37A	leucine rich repeat containing 37 member A2///leucine rich repeat containing 37 member A6, pseudogene///leucine rich repeat containing 37 member A3///leucine rich repeat containing 37 member A4, pseudogene///leucine rich repeat containing 37A
8120464	0.8858	0.0331473	-2.99654	-3.2076	-0.38578
8051589	0.8858	0.032813	-3.00581	-3.19945	-0.38573	ATL2	atlastin GTPase 2
8055978	0.8858	0.236856	-1.35743	-4.83536	-0.385474	LOC100421561///FAM133CP///FAM133DP///FAM133B	family with sequence similarity 133 member B pseudogene///family with sequence similarity 133, member A pseudogene///family with sequence similarity 133, member A pseudogene///family with sequence similarity 133 member B
7977294	0.8858	0.21023	-1.45307	-4.73982	-0.385421	ZBTB42	zinc finger and BTB domain containing 42
8130011	0.8858	0.0192247	-3.51395	-2.77995	-0.385381
8170863	0.8859	0.253921	-1.30139	-4.89034	-0.38533	SNORA70///RPL10	small nucleolar RNA, H/ACA box 70///ribosomal protein L10
8122259	0.8858	0.0270514	-3.18483	-3.04549	-0.385257
8161919	0.8858	0.227413	-1.39012	-4.80294	-0.385147	TLE1	transducin like enhancer of split 1
8000167	0.8858	0.137899	-1.7901	-4.3927	-0.38488	BOLA2-SMG1P6///LOC101060386///SMG1P3///SMG1P1///SMG1P5///BOLA2///SMG1P2///SLC7A5P2///SMG1	BOLA2-SMG1P6 readthrough///putative uncharacterized SMG1-like protein///SMG1P3, nonsense mediated mRNA decay associated PI3K related kinase pseudogene 3///SMG1P1, nonsense mediated mRNA decay associated PI3K related kinase pseudogene 1///SMG1P5, nonsense mediated mRNA decay associated PI3K related kinase pseudogene 5///bolA family member 2///SMG1P2, nonsense mediated mRNA decay associated PI3K re…
7941917	0.8858	0.0587692	-2.49171	-3.67727	-0.384819	CABP4	calcium binding protein 4
8169811	0.8858	0.118876	-1.90942	-4.26844	-0.384649	OCRL	OCRL, inositol polyphosphate-5-phosphatase
7971950	0.8858	0.131707	-1.82696	-4.35431	-0.384512	DACH1	dachshund family transcription factor 1
8127776	0.8858	0.0981373	-2.06483	-4.10732	-0.384429	LOC100131508	PRO2122
8000480	0.8858	0.0335293	-2.98608	-3.21683	-0.384294
8146000	0.8921	0.334424	-1.07645	-5.10075	-0.384284	ADAM9	ADAM metallopeptidase domain 9
8086600	0.9196	0.535432	-0.668756	-5.41795	-0.384269	CCR1	C-C motif chemokine receptor 1
7950469	0.8858	0.107338	-1.99197	-4.18269	-0.384178
8125463	0.8921	0.3288	-1.09049	-5.08818	-0.38411	HLA-DQB2///HLA-DQB1	major histocompatibility complex, class II, DQ beta 2///major histocompatibility complex, class II, DQ beta 1
7978285	0.8858	0.122894	-1.88264	-4.29633	-0.383862	ADCY4	adenylate cyclase 4
7976055	0.8858	0.126261	-1.86089	-4.31897	-0.383686
8130032	0.8858	0.0568618	-2.51989	-3.64981	-0.383674	FBXO30	F-box protein 30
7961453	0.8858	0.073482	-2.30333	-3.8641	-0.383673
7965357	0.8858	0.0463908	-2.69602	-3.48134	-0.38343	POC1B-GALNT4///GALNT4	POC1B-GALNT4 readthrough///polypeptide N-acetylgalactosaminyltransferase 4
8041508	0.8944	0.36733	-0.998127	-5.16912	-0.383359	QPCT	glutaminyl-peptide cyclotransferase
8025498	0.8858	0.230441	-1.37949	-4.81351	-0.383135	SNORA70///RPL10	small nucleolar RNA, H/ACA box 70///ribosomal protein L10
8070255	0.8858	0.0851208	-2.18145	-3.98761	-0.383122
8077595	0.8858	0.0991578	-2.0564	-4.11602	-0.383052	BRPF1	bromodomain and PHD finger containing 1
8040576	0.8859	0.254147	-1.30067	-4.89104	-0.383041
7923659	0.8858	0.130355	-1.83524	-4.34568	-0.383	PPP1R15B	protein phosphatase 1 regulatory subunit 15B
7989951	0.8858	0.0695469	-2.34936	-3.81795	-0.382949	DACOR1	DNMT1-associated colon cancer repressed lncRNA 1
7973363	0.8858	0.0350738	-2.94512	-3.25315	-0.382842	REM2	RRAD and GEM like GTPase 2
8047036	0.8858	0.159402	-1.67417	-4.51321	-0.382806
7925500	0.8858	0.0973173	-2.07168	-4.10026	-0.3828	CHML	CHM like, Rab escort protein 2
8000537	0.8858	0.0682725	-2.36488	-3.80247	-0.38278	NPIPB9///NPIPB5///NPIPB6///PDXDC2P///NPIPB3	nuclear pore complex interacting protein family member B9///nuclear pore complex interacting protein family member B5///nuclear pore complex interacting protein family member B6///pyridoxal dependent decarboxylase domain containing 2, pseudogene///nuclear pore complex interacting protein family member B3
8098103	0.8858	0.0408272	-2.80873	-3.37657	-0.382693	FNIP2	folliculin interacting protein 2
8002333	0.8858	0.12532	-1.86691	-4.3127	-0.38239	SMG1P3///SMG1P1///SMG1P5///SMG1	SMG1P3, nonsense mediated mRNA decay associated PI3K related kinase pseudogene 3///SMG1P1, nonsense mediated mRNA decay associated PI3K related kinase pseudogene 1///SMG1P5, nonsense mediated mRNA decay associated PI3K related kinase pseudogene 5///SMG1, nonsense mediated mRNA decay associated PI3K related kinase
7927643	0.8858	0.0752844	-2.28313	-3.88443	-0.382315
8159959	0.8866	0.279111	-1.22477	-4.96403	-0.382247
8011732	0.8858	0.151587	-1.71434	-4.47152	-0.382223
7924582	0.8858	0.11121	-1.96326	-4.21248	-0.381955	WDR26	WD repeat domain 26
7915609	0.8859	0.257153	-1.29117	-4.90027	-0.381891	TCTEX1D4	Tctex1 domain containing 4
8007867	0.8858	0.0436205	-2.75012	-3.43074	-0.381745	LRRC37A2///LRRC37A6P///LRRC37A3///LRRC37A4P///LRRC37A///LRRC37A2	leucine rich repeat containing 37 member A2///leucine rich repeat containing 37 member A6, pseudogene///leucine rich repeat containing 37 member A3///leucine rich repeat containing 37 member A4, pseudogene///leucine rich repeat containing 37A///leucine rich repeat containing 37 member A2
7928306	0.9036	0.445568	-0.83295	-5.3026	-0.381619
8007850	0.8858	0.0458658	-2.70599	-3.47198	-0.38158	LRRC37A2///LRRC37A6P///LRRC37A3///LRRC37A4P///LRRC37A///LRRC37A2	leucine rich repeat containing 37 member A2///leucine rich repeat containing 37 member A6, pseudogene///leucine rich repeat containing 37 member A3///leucine rich repeat containing 37 member A4, pseudogene///leucine rich repeat containing 37A///leucine rich repeat containing 37 member A2
7917954	0.8858	0.218573	-1.42191	-4.77117	-0.381422	FRRS1	ferric chelate reductase 1
8180022	0.919	0.528403	-0.680856	-5.41012	-0.3813	HLA-DQB2///HLA-DQB1	major histocompatibility complex, class II, DQ beta 2///major histocompatibility complex, class II, DQ beta 1
8132725	0.8858	0.226062	-1.39489	-4.79818	-0.381188	UPP1	uridine phosphorylase 1
8178826	0.919	0.528392	-0.680875	-5.41011	-0.38116	HLA-DQB2///HLA-DQB1	major histocompatibility complex, class II, DQ beta 2///major histocompatibility complex, class II, DQ beta 1
8168990	0.8858	0.0281389	-3.14789	-3.07671	-0.38064
7979741	0.8858	0.154097	-1.70122	-4.48515	-0.38058
8143070	0.8858	0.170899	-1.61855	-4.57074	-0.380435	WDR91	WD repeat domain 91
8041281	0.8858	0.0263877	-3.20821	-3.02587	-0.380349
7900490	0.8858	0.0439626	-2.74324	-3.43715	-0.380292	MIR30C1	microRNA 30c-1
7989195	0.8858	0.056883	-2.51957	-3.65012	-0.380285
8083063	0.8858	0.0275124	-3.16896	-3.05886	-0.380248	SLC25A36	solute carrier family 25 member 36
8055624	0.8858	0.16806	-1.63192	-4.55693	-0.380155	ZEB2	zinc finger E-box binding homeobox 2
7997453	0.8858	0.0434804	-2.75296	-3.4281	-0.380034	PLCG2	phospholipase C gamma 2
7985560	0.8858	0.0192374	-3.5133	-2.78045	-0.379864	CSPG4P5	chondroitin sulfate proteoglycan 4 pseudogene 5
7974533	0.8858	0.220973	-1.41316	-4.77994	-0.379642	PELI2	pellino E3 ubiquitin protein ligase family member 2
8171418	0.8858	0.158557	-1.67841	-4.50881	-0.379453	PIGA	phosphatidylinositol glycan anchor biosynthesis class A
8042811	0.8866	0.286419	-1.20374	-4.98392	-0.379447	TET3	tet methylcytosine dioxygenase 3
7940226	0.8858	0.185581	-1.55275	-4.63842	-0.379165	MS4A2	membrane spanning 4-domains A2
8145244	0.8858	0.0202026	-3.46508	-2.81794	-0.379111	LOC254896///TNFRSF10C	uncharacterized LOC254896///TNF receptor superfamily member 10c
7922752	0.8858	0.241206	-1.34279	-4.84981	-0.378914
8063478	0.8858	0.0200879	-3.47067	-2.81357	-0.378902	FAM210B	family with sequence similarity 210 member B
7984124	0.8858	0.0559258	-2.53411	-3.63601	-0.378346	APH1B	aph-1 homolog B, gamma-secretase subunit
8024623	0.8858	0.197131	-1.50452	-4.68768	-0.3783	NFIC	nuclear factor I C
8159127	0.8866	0.273073	-1.24254	-4.9471	-0.378129	RXRA	retinoid X receptor alpha
8158998	0.8858	0.205879	-1.4698	-4.72291	-0.378082	SNORD36A///SNORD36C///RPL7A	small nucleolar RNA, C/D box 36A///small nucleolar RNA, C/D box 36C///ribosomal protein L7a
8083996	0.8858	0.131328	-1.82927	-4.3519	-0.378048
8010770	0.8858	0.237653	-1.35473	-4.83803	-0.377953	SLC16A3	solute carrier family 16 member 3
7981439	0.8858	0.167762	-1.63334	-4.55547	-0.377941	BAG5	BCL2 associated athanogene 5
8100456	0.8858	0.0489331	-2.64945	-3.52534	-0.377802
7897561	0.8858	0.0451891	-2.71903	-3.45975	-0.377798	KIF1B	kinesin family member 1B
8064471	0.8858	0.0936542	-2.10302	-4.06798	-0.377727	SIRPB1	signal regulatory protein beta 1
7927706	0.8858	0.0349303	-2.94884	-3.24984	-0.37753
7956470	0.8858	0.194974	-1.51331	-4.67873	-0.377502	MBD6	methyl-CpG binding domain protein 6
8142765	0.8858	0.115742	-1.93098	-4.24602	-0.377125	LRRC4	leucine rich repeat containing 4
8064382	0.8858	0.0466035	-2.69201	-3.48511	-0.377107
8072360	0.8858	0.0607589	-2.46337	-3.70502	-0.37694	TCN2	transcobalamin 2
7914648	0.8875	0.305819	-1.15016	-5.03388	-0.376468	PHC2	polyhomeotic homolog 2
8106818	0.8858	0.072908	-2.30987	-3.85752	-0.376384	LOC731157	uncharacterized LOC731157
8006638	0.8858	0.0353299	-2.93853	-3.25903	-0.376377	GGNBP2	gametogenetin binding protein 2
8160439	0.8858	0.0229928	-3.33939	-2.91795	-0.375985	MIR31	microRNA 31
8102006	0.8858	0.210896	-1.45054	-4.74237	-0.375924	MANBA	mannosidase beta
8070795	0.8858	0.0254709	-3.24164	-2.99803	-0.375698	KRTAP12-1	keratin associated protein 12-1
8089647	0.8858	0.0401257	-2.82416	-3.36242	-0.375445	USF3	upstream transcription factor family member 3
8000823	0.8858	0.133738	-1.81468	-4.36711	-0.375275	SMG1P3///SMG1P1///SMG1P5///SMG1	SMG1P3, nonsense mediated mRNA decay associated PI3K related kinase pseudogene 3///SMG1P1, nonsense mediated mRNA decay associated PI3K related kinase pseudogene 1///SMG1P5, nonsense mediated mRNA decay associated PI3K related kinase pseudogene 5///SMG1, nonsense mediated mRNA decay associated PI3K related kinase
8079058	0.8858	0.0219611	-3.38372	-2.88231	-0.37524
8032509	0.8866	0.281076	-1.21907	-4.96944	-0.375171	GNG7	G protein subunit gamma 7
7965110	0.8858	0.0320328	-3.02786	-3.18013	-0.375138
7997239	0.8858	0.0696674	-2.34791	-3.81941	-0.37496	NPIPB9///NPIPB5///NPIPB6///PDXDC2P///NPIPB3	nuclear pore complex interacting protein family member B9///nuclear pore complex interacting protein family member B5///nuclear pore complex interacting protein family member B6///pyridoxal dependent decarboxylase domain containing 2, pseudogene///nuclear pore complex interacting protein family member B3
7904965	0.8925	0.354218	-1.02859	-5.14288	-0.374932
8162759	0.8866	0.273643	-1.24085	-4.94872	-0.374929	TBC1D2	TBC1 domain family member 2
7938128	0.8858	0.0551002	-2.54686	-3.62365	-0.374571	DNHD1	dynein heavy chain domain 1
8148331	0.8858	0.140849	-1.77314	-4.41036	-0.374569
8097657	0.8858	0.173375	-1.60707	-4.58259	-0.374475	SMAD1	SMAD family member 1
8040171	0.8858	0.163209	-1.65532	-4.53274	-0.374472
8114470	0.8858	0.05764	-2.50827	-3.66112	-0.374439	LRRTM2	leucine rich repeat transmembrane neuronal 2
8022247	0.8858	0.0325365	-3.01355	-3.19265	-0.374331
7935056	0.8858	0.0341128	-2.97036	-3.23073	-0.374271
7994824	0.8859	0.25618	-1.29424	-4.89729	-0.374082
8108376	0.8858	0.0363754	-2.91216	-3.28264	-0.374013
8143659	0.8858	0.0613927	-2.45456	-3.71368	-0.373967
7972743	0.8858	0.0222438	-3.37134	-2.89222	-0.373708
8140445	0.8858	0.137191	-1.79423	-4.3884	-0.373672	SPDYE16///SPDYE2B///SPDYE6///SPDYE8P///SPDYE2///SPDYE3///SPDYE7P///SPDYE1	speedy/RINGO cell cycle regulator family member E16///speedy/RINGO cell cycle regulator family member E2B///speedy/RINGO cell cycle regulator family member E6///speedy/RINGO cell cycle regulator family member E8, pseudogene///speedy/RINGO cell cycle regulator family member E2///speedy/RINGO cell cycle regulator family member E3///speedy/RINGO cell cycle regulator family member E7, pseudogene///sp…
8106602	0.8858	0.148202	-1.73241	-4.45274	-0.373536	ZFYVE16	zinc finger FYVE-type containing 16
8083324	0.8858	0.115354	-1.93369	-4.2432	-0.373125	TSC22D2	TSC22 domain family member 2
8063634	0.8858	0.0308923	-3.06122	-3.15108	-0.373009	LOC79160	uncharacterized LOC79160
8084951	0.8858	0.250099	-1.31362	-4.87841	-0.372609	NRROS	negative regulator of reactive oxygen species
8113914	0.8866	0.28855	-1.19769	-4.98961	-0.37259	FNIP1	folliculin interacting protein 1
7921429	0.8858	0.0275376	-3.1681	-3.05959	-0.372535	OR6N2	olfactory receptor family 6 subfamily N member 2
7972826	0.8858	0.0606845	-2.46441	-3.704	-0.372416	LINC00346	long intergenic non-protein coding RNA 346
8131813	0.8858	0.0803034	-2.22956	-3.93863	-0.372291
8133750	0.8858	0.0751265	-2.28488	-3.88267	-0.372136
8058145	0.8858	0.0642096	-2.41656	-3.75114	-0.371879
8111913	0.8858	0.0562249	-2.52954	-3.64044	-0.371855
7912194	0.8858	0.0943734	-2.09676	-4.07441	-0.371772
7940660	0.8858	0.117163	-1.92113	-4.25626	-0.37177
7913154	0.8858	0.0296158	-3.10026	-3.11739	-0.37148	LOC100506730	uncharacterized LOC100506730
7957627	0.8858	0.0691126	-2.35461	-3.81271	-0.371459
8112521	0.8858	0.145389	-1.74774	-4.4368	-0.37127	NAIP	NLR family apoptosis inhibitory protein
8177527	0.8858	0.145267	-1.74841	-4.4361	-0.371265	NAIP	NLR family apoptosis inhibitory protein
8115831	0.8921	0.328934	-1.09015	-5.08849	-0.370935	DUSP1	dual specificity phosphatase 1
7904164	0.8858	0.0839858	-2.19251	-3.97632	-0.370783
8017675	0.8858	0.152025	-1.71204	-4.47391	-0.370655	PLEKHM1P1///PLEKHM1	pleckstrin homology and RUN domain containing M1 pseudogene 1///pleckstrin homology and RUN domain containing M1
7987192	0.8858	0.142482	-1.76391	-4.41997	-0.370589	SLC12A6	solute carrier family 12 member 6
8082058	0.9006	0.429922	-0.864016	-5.27872	-0.370442	CSTA	cystatin A
7954196	0.8858	0.225941	-1.39532	-4.79775	-0.370393	MGST1	microsomal glutathione S-transferase 1
8098146	0.8858	0.0401925	-2.82268	-3.36378	-0.370275	NPY5R	neuropeptide Y receptor Y5
7956759	0.8858	0.250678	-1.31176	-4.88023	-0.37011	SRGAP1	SLIT-ROBO Rho GTPase activating protein 1
7977801	0.8858	0.0605389	-2.46645	-3.702	-0.370017
7955110	0.8858	0.0728428	-2.31062	-3.85677	-0.370009	DKFZP779L1853	uncharacterized LOC643162
8177092	0.8858	0.079788	-2.23489	-3.93322	-0.370007
8148512	0.8858	0.0424292	-2.77459	-3.40805	-0.369951	FP248	Putative chemokine-related protein FP248
7928547	0.8858	0.0774424	-2.25964	-3.90816	-0.369635
8106516	0.8858	0.225447	-1.39708	-4.796	-0.369618	JMY	junction mediating and regulatory protein, p53 cofactor
7910913	0.8858	0.195524	-1.51106	-4.68102	-0.369608
8139885	0.8858	0.0655226	-2.39948	-3.76806	-0.369559
7983828	0.8858	0.218144	-1.42348	-4.76959	-0.369348	TEX9	testis expressed 9
8143597	0.8858	0.117621	-1.91798	-4.25954	-0.36921	TCAF1	TRPM8 channel associated factor 1
7978626	0.8858	0.237283	-1.35598	-4.8368	-0.369086
7968637	0.8858	0.0788254	-2.24495	-3.92303	-0.368784	CCNA1	cyclin A1
8010084	0.8858	0.060257	-2.47042	-3.69811	-0.368746
8100964	0.8858	0.0302356	-3.08107	-3.13391	-0.368696
7949754	0.8858	0.0358105	-2.9263	-3.26996	-0.368667	CLCF1	cardiotrophin-like cytokine factor 1
8084742	0.8858	0.0872306	-2.16129	-4.0082	-0.368655	LPP	LIM domain containing preferred translocation partner in lipoma
8072374	0.8858	0.0930003	-2.10875	-4.06208	-0.3686	SLC35E4	solute carrier family 35 member E4
7899394	0.8866	0.285728	-1.2057	-4.98207	-0.3686	THEMIS2	thymocyte selection associated family member 2
8051926	0.8858	0.170341	-1.62116	-4.56805	-0.368427
8145490	0.8858	0.217218	-1.42689	-4.76617	-0.36836	PTK2B	protein tyrosine kinase 2 beta
8088915	0.8858	0.22684	-1.39214	-4.80093	-0.367752
8143387	0.8858	0.0223529	-3.36661	-2.89602	-0.367705	MKRN1	makorin ring finger protein 1
8099025	0.8858	0.0248968	-3.26329	-2.98012	-0.367611
8124455	0.8858	0.0436917	-2.74869	-3.43208	-0.367606
8168691	0.8858	0.0402233	-2.822	-3.3644	-0.367413	DIAPH2	diaphanous related formin 2
8003448	0.8858	0.129674	-1.83945	-4.3413	-0.367402	ANKRD11	ankyrin repeat domain 11
7964203	0.8858	0.0762979	-2.27201	-3.89566	-0.367285	BAZ2A	bromodomain adjacent to zinc finger domain 2A
8081808	0.8858	0.0806438	-2.22606	-3.94219	-0.367271	LOC100128175	uncharacterized LOC100128175
8035187	0.8858	0.179297	-1.58025	-4.6102	-0.367156	MED26	mediator complex subunit 26
8135160	0.8858	0.0726664	-2.31264	-3.85473	-0.366892
7946111	0.8858	0.0826763	-2.20548	-3.96311	-0.366594	OR52E8	olfactory receptor family 52 subfamily E member 8
7969426	0.8858	0.102248	-2.03142	-4.14184	-0.366329
8041763	0.8858	0.194297	-1.51609	-4.6759	-0.366212	PRKCE	protein kinase C epsilon
8054676	0.8858	0.152878	-1.70756	-4.47856	-0.366205	RGPD2///RGPD6///RGPD8///RGPD3///RGPD1///RGPD4///RGPD5///RANBP2	RANBP2-like and GRIP domain containing 2///RANBP2-like and GRIP domain containing 6///RANBP2-like and GRIP domain containing 8///RANBP2-like and GRIP domain containing 3///RANBP2-like and GRIP domain containing 1///RANBP2-like and GRIP domain containing 4///RANBP2-like and GRIP domain containing 5///RAN binding protein 2
7957530	0.8858	0.186635	-1.54823	-4.64306	-0.366121	LOC400590	uncharacterized LOC400590
7934301	0.8858	0.141516	-1.76936	-4.4143	-0.36597	ECD	ecdysoneless cell cycle regulator
8072015	0.9019	0.432709	-0.858417	-5.28307	-0.365947	GRK3	G protein-coupled receptor kinase 3
7998841	0.8928	0.358801	-1.01783	-5.15219	-0.365704	PDPK1	3-phosphoinositide dependent protein kinase 1
8143363	0.8858	0.0366079	-2.90641	-3.2878	-0.3656
7928589	0.903	0.442032	-0.839895	-5.29731	-0.365532	PPIF	peptidylprolyl isomerase F
7915902	0.8858	0.033712	-2.98112	-3.2212	-0.365509	CYP4A11	cytochrome P450 family 4 subfamily A member 11
8172305	0.8866	0.270905	-1.249	-4.94092	-0.365239
8007921	0.8858	0.0609431	-2.4608	-3.70755	-0.365056	MYL4	myosin light chain 4
7998823	0.8932	0.359391	-1.01646	-5.15338	-0.364951	PDPK1	3-phosphoinositide dependent protein kinase 1
7904574	0.8858	0.131179	-1.83018	-4.35096	-0.36481	NBPF25P///NBPF19///NBPF20///NBPF10///NBPF8///NBPF9///NBPF15///NBPF11///NBPF12///NBPF3///NBPF1///NBPF14	neuroblastoma breakpoint family member 25, pseudogene///neuroblastoma breakpoint family member 19///neuroblastoma breakpoint family member 20///neuroblastoma breakpoint family member 10///neuroblastoma breakpoint family member 8///neuroblastoma breakpoint family member 9///neuroblastoma breakpoint family member 15///neuroblastoma breakpoint family member 11///neuroblastoma breakpoint family membe…
8121193	0.8858	0.0588863	-2.49001	-3.67893	-0.364697	KLHL32	kelch like family member 32
8082086	0.8858	0.133692	-1.81495	-4.36682	-0.364517	PARP15	poly(ADP-ribose) polymerase family member 15
8044499	0.8858	0.0656509	-2.39783	-3.7697	-0.364455	SLC20A1	solute carrier family 20 member 1
8029107	0.8858	0.194785	-1.51408	-4.67794	-0.364454	CEACAM3	carcinoembryonic antigen related cell adhesion molecule 3
7900009	0.8858	0.1556	-1.69346	-4.4932	-0.364451	AGO4	argonaute 4, RISC catalytic component
8033362	0.8965	0.395998	-0.934566	-5.22232	-0.364306	INSR	insulin receptor
8025877	0.8962	0.380963	-0.967408	-5.1951	-0.364266	PLPPR2	phospholipid phosphatase related 2
8091385	0.8858	0.0272799	-3.17692	-3.05214	-0.364203	CP	ceruloplasmin (ferroxidase)
7917604	0.8858	0.245552	-1.32841	-4.86394	-0.364148	ZNF644	zinc finger protein 644
8116740	0.8858	0.170937	-1.61837	-4.57093	-0.364071	RREB1	ras responsive element binding protein 1
8063923	0.903	0.442777	-0.838429	-5.29843	-0.364042	SLCO4A1	solute carrier organic anion transporter family member 4A1
8148018	0.8858	0.0460152	-2.70314	-3.47465	-0.363952
8154866	0.8858	0.160525	-1.66856	-4.51903	-0.363596
8170630	0.8858	0.0828817	-2.20343	-3.9652	-0.363208	PNMA6A	paraneoplastic Ma antigen family member 6A
8083839	0.8858	0.0492129	-2.64449	-3.53004	-0.363092	GPR160	G protein-coupled receptor 160
8122334	0.8858	0.0705243	-2.33766	-3.82965	-0.362801	ACKR4	atypical chemokine receptor 4
7988789	0.8958	0.372728	-0.98585	-5.17956	-0.36271	DMXL2	Dmx like 2
7984217	0.8858	0.206177	-1.46865	-4.72408	-0.362685	PLEKHO2	pleckstrin homology domain containing O2
8169947	0.8858	0.0776182	-2.25775	-3.91006	-0.362465	OR13H1	olfactory receptor family 13 subfamily H member 1
7898300	0.8858	0.033077	-2.99848	-3.20589	-0.36242	CLCNKA	chloride voltage-gated channel Ka
8118544	0.8858	0.0397942	-2.83156	-3.35565	-0.362413	LOC101929163	uncharacterized LOC101929163
7947890	0.8858	0.11127	-1.96283	-4.21293	-0.362395
8024228	0.8866	0.265015	-1.26682	-4.92381	-0.36231	MIDN	midnolin
8050869	0.8858	0.167586	-1.63418	-4.5546	-0.362252
8097080	0.8858	0.0243768	-3.28339	-2.96358	-0.362212	SYNPO2	synaptopodin 2
8040473	0.8903	0.313334	-1.13023	-5.05218	-0.36198	RHOB	ras homolog family member B
7995334	0.8858	0.168525	-1.62972	-4.55921	-0.361926
8008700	0.8858	0.0930499	-2.10832	-4.06253	-0.361608	FLJ11710	uncharacterized protein FLJ11710
7911258	0.8858	0.0861201	-2.17184	-3.99743	-0.361562	OR2L3	olfactory receptor family 2 subfamily L member 3
8139901	0.8858	0.0776382	-2.25754	-3.91028	-0.361474
8028206	0.8858	0.228118	-1.38763	-4.80542	-0.361337	ZNF345	zinc finger protein 345
8113305	0.8921	0.334085	-1.07729	-5.1	-0.361268	CHD1	chromodomain helicase DNA binding protein 1
8174474	0.8858	0.108744	-1.98142	-4.19363	-0.361212	ACSL4	acyl-CoA synthetase long-chain family member 4
7961097	0.8858	0.158107	-1.68069	-4.50645	-0.361206	LOC400002	uncharacterized LOC400002
8100754	0.8858	0.0568987	-2.51934	-3.65035	-0.36082
7929612	0.8858	0.168183	-1.63134	-4.55754	-0.360515
7933999	0.8858	0.0445161	-2.73222	-3.44742	-0.360357	RUFY2	RUN and FYVE domain containing 2
8067754	0.8858	0.118971	-1.90878	-4.26912	-0.360349	C20orf181	chromosome 20 open reading frame 181
7908003	0.8858	0.125029	-1.86878	-4.31075	-0.360166	NPL	N-acetylneuraminate pyruvate lyase
8041713	0.8858	0.132268	-1.82354	-4.35787	-0.360144	PPM1B	protein phosphatase, Mg2+/Mn2+ dependent 1B
8129522	0.8858	0.0573067	-2.51323	-3.65629	-0.359967	MED23	mediator complex subunit 23
8135224	0.8858	0.192207	-1.52473	-4.66708	-0.359918	NFE4	nuclear factor, erythroid 4
8054557	0.8858	0.132074	-1.82472	-4.35664	-0.359905	RGPD2///RGPD6///RGPD8///RGPD3///RGPD1///RGPD4///RGPD5///RANBP2	RANBP2-like and GRIP domain containing 2///RANBP2-like and GRIP domain containing 6///RANBP2-like and GRIP domain containing 8///RANBP2-like and GRIP domain containing 3///RANBP2-like and GRIP domain containing 1///RANBP2-like and GRIP domain containing 4///RANBP2-like and GRIP domain containing 5///RAN binding protein 2
7922684	0.8858	0.0578615	-2.50499	-3.66431	-0.359729
8108370	0.9396	0.651551	-0.48215	-5.52371	-0.359725	EGR1	early growth response 1
7936639	0.8858	0.0877733	-2.1562	-4.01342	-0.359619
8156295	0.8858	0.0402641	-2.82109	-3.36523	-0.359445	SECISBP2	SECIS binding protein 2
8095545	0.8858	0.0596535	-2.47899	-3.68972	-0.359325	RUFY3	RUN and FYVE domain containing 3
7937016	0.8858	0.0282864	-3.14301	-3.08086	-0.359268	CLRN3	clarin 3
8069553	0.8858	0.154621	-1.6985	-4.48797	-0.359266	NRIP1	nuclear receptor interacting protein 1
8064637	0.8858	0.127784	-1.85125	-4.32901	-0.359111	C20orf194	chromosome 20 open reading frame 194
8129590	0.8858	0.22123	-1.41222	-4.78087	-0.358967	STX7	syntaxin 7
7914628	0.8858	0.0773217	-2.26093	-3.90685	-0.358767
7916016	0.8858	0.0844995	-2.18748	-3.98145	-0.358754
8148615	0.8858	0.0421449	-2.78054	-3.40254	-0.358725	ZNF696	zinc finger protein 696
8031827	0.8858	0.0573777	-2.51217	-3.65732	-0.358623	ZNF587///ZNF587B///ZNF587	zinc finger protein 587///zinc finger protein 587B///zinc finger protein 587
7977016	0.8858	0.161711	-1.66268	-4.52511	-0.358604
8022320	0.8858	0.0686974	-2.35967	-3.80766	-0.358285	NPIPB9///NPIPB5///NPIPB6///NPIPB3	nuclear pore complex interacting protein family member B9///nuclear pore complex interacting protein family member B5///nuclear pore complex interacting protein family member B6///nuclear pore complex interacting protein family member B3
8031837	0.8858	0.0729818	-2.30903	-3.85837	-0.357975	ZNF587	zinc finger protein 587
8098547	0.8858	0.0569612	-2.5184	-3.65126	-0.357905
8071717	0.8858	0.146362	-1.7424	-4.44235	-0.357891	RGL4	ral guanine nucleotide dissociation stimulator like 4
8138487	0.8858	0.0906724	-2.12952	-4.04076	-0.357576
8107115	0.8858	0.0572227	-2.51448	-3.65507	-0.357469
7926205	0.8858	0.0315748	-3.04109	-3.16858	-0.357237
7951335	0.8858	0.184393	-1.55788	-4.63317	-0.357168
8000156	0.8858	0.157797	-1.68225	-4.50483	-0.357165	SMG1P3///SMG1P1///SMG1P5///SMG1	SMG1P3, nonsense mediated mRNA decay associated PI3K related kinase pseudogene 3///SMG1P1, nonsense mediated mRNA decay associated PI3K related kinase pseudogene 1///SMG1P5, nonsense mediated mRNA decay associated PI3K related kinase pseudogene 5///SMG1, nonsense mediated mRNA decay associated PI3K related kinase
8126542	0.8858	0.154283	-1.70025	-4.48615	-0.357148	ZNF318	zinc finger protein 318
8064464	0.8858	0.177611	-1.5878	-4.60244	-0.356637	SIRPD	signal regulatory protein delta
8066027	0.8858	0.0613352	-2.45535	-3.7129	-0.356624
8175315	0.8858	0.0569291	-2.51888	-3.65079	-0.356548
7904921	0.8858	0.0502038	-2.62718	-3.54652	-0.356444
8031550	0.8866	0.263395	-1.27178	-4.91903	-0.356267	EPN1	epsin 1
8129677	0.9225	0.562538	-0.623071	-5.44651	-0.356094	SGK1	serum/glucocorticoid regulated kinase 1
8151927	0.8858	0.155119	-1.69593	-4.49064	-0.355849
8017688	0.8858	0.0540744	-2.56302	-3.60805	-0.35581	LRRC37A2///LRRC37A6P///LRRC37A3///LRRC37A4P///LRRC37A///LRRC37A2	leucine rich repeat containing 37 member A2///leucine rich repeat containing 37 member A6, pseudogene///leucine rich repeat containing 37 member A3///leucine rich repeat containing 37 member A4, pseudogene///leucine rich repeat containing 37A///leucine rich repeat containing 37 member A2
8000834	0.8858	0.148462	-1.731	-4.4542	-0.35568	BOLA2-SMG1P6///LOC101060386///SMG1P3///SMG1P1///SMG1P5///BOLA2///SMG1P2///SMG1	BOLA2-SMG1P6 readthrough///putative uncharacterized SMG1-like protein///SMG1P3, nonsense mediated mRNA decay associated PI3K related kinase pseudogene 3///SMG1P1, nonsense mediated mRNA decay associated PI3K related kinase pseudogene 1///SMG1P5, nonsense mediated mRNA decay associated PI3K related kinase pseudogene 5///bolA family member 2///SMG1P2, nonsense mediated mRNA decay associated PI3K re…
8147862	0.8858	0.0288571	-3.12438	-3.09673	-0.35567
7986383	0.8858	0.0293662	-3.10811	-3.11064	-0.355502	IGF1R	insulin like growth factor 1 receptor
8007084	0.8924	0.34685	-1.04613	-5.12756	-0.355316	RARA///BCOR	retinoic acid receptor alpha///BCL6 corepressor
8051812	0.8858	0.214251	-1.4379	-4.7551	-0.355105
8105714	0.8858	0.173698	-1.60558	-4.58412	-0.35504	SREK1	splicing regulatory glutamic acid and lysine rich protein 1
8031029	0.8921	0.344085	-1.05279	-5.1217	-0.354938	MIR520C///MIR520B	microRNA 520c///microRNA 520b
7930533	0.8858	0.0486555	-2.6544	-3.52064	-0.354907	LOC143188///VTI1A	uncharacterized LOC143188///vesicle transport through interaction with t-SNAREs 1A
8166906	0.8858	0.0925998	-2.11229	-4.05845	-0.35476	GPR34	G protein-coupled receptor 34
8003848	0.8858	0.0634396	-2.42676	-3.74106	-0.354643
7950490	0.8858	0.0583224	-2.49822	-3.67092	-0.354247	MIR326	microRNA 326
8022356	0.8858	0.247723	-1.32132	-4.87088	-0.354092	SPIRE1	spire type actin nucleation factor 1
7920422	0.8858	0.0288141	-3.12577	-3.09554	-0.354	RAB13	RAB13, member RAS oncogene family
8151909	0.8858	0.144249	-1.75404	-4.43024	-0.353911	UQCRB	ubiquinol-cytochrome c reductase binding protein
7919438	0.8858	0.134861	-1.80797	-4.37409	-0.35325	NBPF25P///NBPF19///NBPF20///NBPF10///NBPF8///NBPF9///NBPF15///NBPF11///NBPF12///NBPF3///NBPF1///NBPF14	neuroblastoma breakpoint family member 25, pseudogene///neuroblastoma breakpoint family member 19///neuroblastoma breakpoint family member 20///neuroblastoma breakpoint family member 10///neuroblastoma breakpoint family member 8///neuroblastoma breakpoint family member 9///neuroblastoma breakpoint family member 15///neuroblastoma breakpoint family member 11///neuroblastoma breakpoint family membe…
7932612	0.8858	0.114926	-1.9367	-4.24008	-0.353227
8162652	0.8858	0.0486417	-2.65465	-3.5204	-0.353137	CTSV	cathepsin V
8139083	0.8858	0.0573019	-2.5133	-3.65622	-0.35309
7925761	0.8858	0.0297207	-3.09698	-3.12021	-0.353077	OR14I1	olfactory receptor family 14 subfamily I member 1
8061404	0.8858	0.0298729	-3.09224	-3.12428	-0.353054
8140424	0.8858	0.195146	-1.51261	-4.67944	-0.352996	SPDYE16///SPDYE2B///SPDYE6///SPDYE8P///SPDYE2///SPDYE3///SPDYE7P///SPDYE1	speedy/RINGO cell cycle regulator family member E16///speedy/RINGO cell cycle regulator family member E2B///speedy/RINGO cell cycle regulator family member E6///speedy/RINGO cell cycle regulator family member E8, pseudogene///speedy/RINGO cell cycle regulator family member E2///speedy/RINGO cell cycle regulator family member E3///speedy/RINGO cell cycle regulator family member E7, pseudogene///sp…
7955589	0.9227	0.569602	-0.611405	-5.45353	-0.352975	NR4A1	nuclear receptor subfamily 4 group A member 1
8122756	0.8858	0.0996506	-2.05236	-4.12019	-0.352807	PLEKHG1///PLEKHG1	pleckstrin homology and RhoGEF domain containing G1///pleckstrin homology and RhoGEF domain containing G1
8131042	0.8858	0.0661044	-2.39203	-3.77546	-0.35256
7925751	0.8858	0.141885	-1.76727	-4.41647	-0.352523	OR2T10	olfactory receptor family 2 subfamily T member 10
7920642	0.8858	0.0870828	-2.16269	-4.00678	-0.352492	MUC1	mucin 1, cell surface associated
8121009	0.8858	0.164364	-1.64968	-4.53857	-0.352448	C6orf163	chromosome 6 open reading frame 163
7974257	0.8858	0.049256	-2.64373	-3.53077	-0.352018	ATP5S	ATP synthase, H+ transporting, mitochondrial Fo complex subunit s (factor B)
8049552	0.8858	0.249952	-1.3141	-4.87795	-0.351892	RBM44	RNA binding motif protein 44
8115395	0.8858	0.107989	-1.98707	-4.18778	-0.351458
7925622	0.8858	0.114221	-1.94166	-4.23491	-0.351376	AHCTF1P1///AHCTF1	AT-hook containing transcription factor 1 pseudogene 1///AT-hook containing transcription factor 1
8023871	0.8858	0.0669567	-2.38124	-3.78617	-0.351345	ZADH2	zinc binding alcohol dehydrogenase domain containing 2
7942381	0.8858	0.175275	-1.59837	-4.59156	-0.351341	ATG16L2	autophagy related 16 like 2
8092968	0.8858	0.0907314	-2.12899	-4.0413	-0.350952
8065353	0.9097	0.487428	-0.75373	-5.36063	-0.350923	THBD	thrombomodulin
8018761	0.8858	0.115322	-1.93392	-4.24297	-0.35082	ST6GALNAC2	ST6 N-acetylgalactosaminide alpha-2,6-sialyltransferase 2
8026422	0.8858	0.20149	-1.48704	-4.70545	-0.35082
8066609	0.8858	0.029641	-3.09947	-3.11807	-0.350771	SPATA25	spermatogenesis associated 25
7947861	0.8946	0.368595	-0.995237	-5.17158	-0.35053	SPI1	Spi-1 proto-oncogene
7946067	0.8858	0.0978858	-2.06693	-4.10516	-0.350353	OR51B4	olfactory receptor family 51 subfamily B member 4
8126674	0.8858	0.0692107	-2.35342	-3.8139	-0.35016	TCTE1	t-complex-associated-testis-expressed 1
7927529	0.8858	0.0345095	-2.95984	-3.24006	-0.350054	MSMB	microseminoprotein beta
8143341	0.8858	0.0307439	-3.06566	-3.14723	-0.350048	KDM7A	lysine demethylase 7A
8116649	0.8903	0.315095	-1.12561	-5.0564	-0.349848	TUBB2A	tubulin beta 2A class IIa
8000192	0.8858	0.071353	-2.32789	-3.83944	-0.34957	LOC101060405///RRN3P3///RRN3P1///RRN3P2///RRN3	putative RRN3-like protein RRN3P1///RRN3 homolog, RNA polymerase I transcription factor pseudogene 3///RRN3 homolog, RNA polymerase I transcription factor pseudogene 1///RRN3 homolog, RNA polymerase I transcription factor pseudogene 2///RRN3 homolog, RNA polymerase I transcription factor
8032212	0.8858	0.10691	-1.99521	-4.17933	-0.349533
7969675	0.8858	0.0472126	-2.68066	-3.49581	-0.349174
8116653	0.8903	0.316359	-1.12232	-5.0594	-0.349071	TUBB2A	tubulin beta 2A class IIa
7991772	0.8858	0.0597025	-2.47829	-3.6904	-0.349002	HBQ1	hemoglobin subunit theta 1
7927936	0.8858	0.225834	-1.3957	-4.79737	-0.348992	DDX21	DEAD-box helicase 21
7985809	0.8858	0.0336689	-2.98229	-3.22017	-0.34884	ABHD2	abhydrolase domain containing 2
8025278	0.9038	0.448612	-0.827004	-5.3071	-0.348767	RETN	resistin
8065363	0.8858	0.0926385	-2.11194	-4.0588	-0.348743	LINC00656	long intergenic non-protein coding RNA 656
8091188	0.8858	0.115291	-1.93414	-4.24274	-0.348652
8144947	0.8858	0.0641422	-2.41745	-3.75026	-0.348632
7973108	0.8858	0.121404	-1.89246	-4.2861	-0.348392	ECRP///ECRP	ribonuclease A family member 2 pseudogene///ribonuclease A family member 2 pseudogene
8131069	0.8858	0.236818	-1.35756	-4.83524	-0.34831	GPER1	G protein-coupled estrogen receptor 1
7942091	0.8932	0.362103	-1.01016	-5.15881	-0.348195	TPCN2	two pore segment channel 2
8130087	0.8858	0.0490489	-2.64739	-3.52729	-0.348164	PPIL4	peptidylprolyl isomerase like 4
7911199	0.8924	0.350529	-1.03733	-5.13526	-0.347662	GCSAML	germinal center associated signaling and motility like
8089701	0.8858	0.0594714	-2.48159	-3.68717	-0.347508	ZBTB20	zinc finger and BTB domain containing 20
8003962	0.8873	0.300827	-1.16365	-5.0214	-0.347283	PLD2	phospholipase D2
8084045	0.8858	0.127378	-1.8538	-4.32635	-0.347243	MFN1	mitofusin 1
8131479	0.8858	0.0260878	-3.219	-3.01686	-0.347237	MIOS	meiosis regulator for oocyte development
8044161	0.8858	0.117214	-1.92078	-4.25663	-0.3471	RGPD2///RGPD6///RGPD8///RGPD3///RGPD1///RGPD4///RGPD5///RANBP2	RANBP2-like and GRIP domain containing 2///RANBP2-like and GRIP domain containing 6///RANBP2-like and GRIP domain containing 8///RANBP2-like and GRIP domain containing 3///RANBP2-like and GRIP domain containing 1///RANBP2-like and GRIP domain containing 4///RANBP2-like and GRIP domain containing 5///RAN binding protein 2
8167099	0.8858	0.142039	-1.7664	-4.41737	-0.347084	INE1	inactivation escape 1 (non-protein coding)
8011480	0.8858	0.0663317	-2.38913	-3.77833	-0.347079	CAMKK1	calcium/calmodulin dependent protein kinase kinase 1
7915091	0.8858	0.239218	-1.34945	-4.84324	-0.34681	MTF1	metal regulatory transcription factor 1
7926127	0.8858	0.0634107	-2.42715	-3.74068	-0.34663	CELF2	CUGBP, Elav-like family member 2
8059578	0.8981	0.411713	-0.901308	-5.24927	-0.346559
8006227	0.8858	0.205187	-1.4725	-4.72019	-0.346467
8174119	0.8858	0.0307289	-3.06611	-3.14684	-0.345891	ZMAT1	zinc finger matrin-type 1
7975406	0.8858	0.0674132	-2.37552	-3.79186	-0.345668	ADAM21	ADAM metallopeptidase domain 21
8041727	0.8858	0.0806632	-2.22586	-3.94239	-0.345606	SLC3A1	solute carrier family 3 member 1
8173208	0.8858	0.211303	-1.449	-4.74393	-0.345587	SPIN4	spindlin family member 4
8140752	0.8866	0.262504	-1.27452	-4.91638	-0.345499	ABCB4	ATP binding cassette subfamily B member 4
8123388	0.8858	0.147696	-1.73514	-4.4499	-0.345264	UNC93A	unc-93 homolog A (C. elegans)
8038877	0.9002	0.427641	-0.868618	-5.27513	-0.345264	SIGLEC5	sialic acid binding Ig like lectin 5
8050190	0.8866	0.282827	-1.21401	-4.97422	-0.345208	ADAM17	ADAM metallopeptidase domain 17
7972251	0.8858	0.110078	-1.97155	-4.20387	-0.345203
7908159	0.8858	0.0604577	-2.46759	-3.70088	-0.345187
7921862	0.8858	0.0728006	-2.3111	-3.85628	-0.344943	CFAP126	cilia and flagella associated protein 126
7974245	0.8858	0.0798408	-2.23434	-3.93378	-0.344706
8044304	0.8858	0.172886	-1.60932	-4.58027	-0.34465	RGPD2///RGPD6///RGPD8///RGPD3///RGPD1///RGPD4///RGPD5///RANBP2	RANBP2-like and GRIP domain containing 2///RANBP2-like and GRIP domain containing 6///RANBP2-like and GRIP domain containing 8///RANBP2-like and GRIP domain containing 3///RANBP2-like and GRIP domain containing 1///RANBP2-like and GRIP domain containing 4///RANBP2-like and GRIP domain containing 5///RAN binding protein 2
8116998	0.8866	0.263294	-1.27209	-4.91873	-0.344405	JARID2	jumonji and AT-rich interaction domain containing 2
8133209	0.8858	0.163555	-1.65363	-4.53449	-0.344189	SPDYE16///SPDYE2B///SPDYE6///SPDYE8P///SPDYE2///SPDYE3///SPDYE7P///SPDYE1	speedy/RINGO cell cycle regulator family member E16///speedy/RINGO cell cycle regulator family member E2B///speedy/RINGO cell cycle regulator family member E6///speedy/RINGO cell cycle regulator family member E8, pseudogene///speedy/RINGO cell cycle regulator family member E2///speedy/RINGO cell cycle regulator family member E3///speedy/RINGO cell cycle regulator family member E7, pseudogene///sp…
8162902	0.8858	0.0270632	-3.18441	-3.04583	-0.344086	TMEM246	transmembrane protein 246
8064031	0.8858	0.0409376	-2.80633	-3.37878	-0.344048	BIRC7	baculoviral IAP repeat containing 7
7928750	0.8858	0.191361	-1.52825	-4.66348	-0.343988
8070629	0.8858	0.0940557	-2.09952	-4.07158	-0.343847	ERVH48-1	endogenous retrovirus group 48 member 1
7944262	0.8858	0.0279118	-3.15547	-3.07028	-0.343824	KMT2A	lysine methyltransferase 2A
8028607	0.8858	0.0705855	-2.33694	-3.83038	-0.343678	IFNL2	interferon lambda 2
8032899	0.8858	0.21702	-1.42762	-4.76544	-0.343653	TICAM1	toll like receptor adaptor molecule 1
8072573	0.8858	0.0795155	-2.23773	-3.93035	-0.343048
8138466	0.8858	0.151634	-1.7141	-4.47178	-0.343008	MACC1	metastasis associated in colon cancer 1
8146579	0.8858	0.0480439	-2.66542	-3.5102	-0.34292	CHD7	chromodomain helicase DNA binding protein 7
8141595	0.8858	0.117569	-1.91834	-4.25916	-0.342805	GIGYF1	GRB10 interacting GYF protein 1
8009502	0.8925	0.354411	-1.02813	-5.14327	-0.342782	KCNJ2	potassium voltage-gated channel subfamily J member 2
8106530	0.8858	0.0379764	-2.8734	-3.31759	-0.342778
8114006	0.8858	0.0301015	-3.08518	-3.13036	-0.342744
7974916	0.8858	0.185355	-1.55372	-4.63743	-0.342678
7992670	0.8858	0.0871297	-2.16225	-4.00723	-0.342647	PDPK1	3-phosphoinositide dependent protein kinase 1
8101011	0.8962	0.383208	-0.962436	-5.19926	-0.342491	LOC100507388	uncharacterized LOC100507388
8164696	0.8858	0.0446286	-2.73	-3.4495	-0.342434
8019908	0.8981	0.410834	-0.903141	-5.2478	-0.342338
7961798	0.8858	0.174554	-1.60165	-4.58817	-0.342278	SOX5	SRY-box 5
8037259	0.8858	0.147386	-1.73682	-4.44815	-0.342247	PSG11	pregnancy specific beta-1-glycoprotein 11
8130553	0.8858	0.116637	-1.92476	-4.25249	-0.342101	LOC401281	uncharacterized LOC401281
8119898	0.9036	0.445309	-0.833457	-5.30221	-0.342035	VEGFA	vascular endothelial growth factor A
8007701	0.8858	0.16011	-1.67063	-4.51688	-0.341865	HIGD1B	HIG1 hypoxia inducible domain family member 1B
7983157	0.8858	0.0330642	-2.99883	-3.20558	-0.341718	TMEM62	transmembrane protein 62
8000638	0.8858	0.128423	-1.84724	-4.33319	-0.341545	SMG1P3///SMG1P1///SMG1P5///SMG1	SMG1P3, nonsense mediated mRNA decay associated PI3K related kinase pseudogene 3///SMG1P1, nonsense mediated mRNA decay associated PI3K related kinase pseudogene 1///SMG1P5, nonsense mediated mRNA decay associated PI3K related kinase pseudogene 5///SMG1, nonsense mediated mRNA decay associated PI3K related kinase
8081233	0.8858	0.176072	-1.59474	-4.59529	-0.341545
8094759	0.8858	0.160225	-1.67005	-4.51748	-0.341394	NSUN7	NOP2/Sun RNA methyltransferase family member 7
8090469	0.8858	0.103682	-2.0201	-4.15355	-0.341354	GATA2	GATA binding protein 2
7904999	0.8858	0.128298	-1.84802	-4.33237	-0.34135	NBPF25P///NBPF19///NBPF20///NBPF10///NBPF8///NBPF9///NBPF15///NBPF11///NBPF12///NBPF3///NBPF1///NBPF14	neuroblastoma breakpoint family member 25, pseudogene///neuroblastoma breakpoint family member 19///neuroblastoma breakpoint family member 20///neuroblastoma breakpoint family member 10///neuroblastoma breakpoint family member 8///neuroblastoma breakpoint family member 9///neuroblastoma breakpoint family member 15///neuroblastoma breakpoint family member 11///neuroblastoma breakpoint family membe…
8144569	0.8873	0.297248	-1.17344	-5.0123	-0.341234
8144699	0.8859	0.255748	-1.2956	-4.89597	-0.341091
7929677	0.8921	0.329177	-1.08954	-5.08904	-0.341053	PI4K2A	phosphatidylinositol 4-kinase type 2 alpha
7968577	0.8858	0.0477009	-2.67167	-3.50429	-0.340946	NBEA	neurobeachin
8049950	0.8858	0.110875	-1.96571	-4.20994	-0.340805	LOC100131763	uncharacterized LOC100131763
7911112	0.8858	0.107781	-1.98864	-4.18615	-0.340594	EFCAB2	EF-hand calcium binding domain 2
8113342	0.8858	0.131935	-1.82557	-4.35576	-0.340425
8177189	0.8858	0.0403257	-2.81973	-3.36648	-0.340402
8097064	0.8858	0.143449	-1.75849	-4.42561	-0.340239	LOC100134822///LINC00266-1///PCMTD2	uncharacterized LOC100134822///long intergenic non-protein coding RNA 266-1///protein-L-isoaspartate (D-aspartate) O-methyltransferase domain containing 2
7923974	0.8873	0.300058	-1.16574	-5.01946	-0.34023	C1orf132///MIR29C	chromosome 1 open reading frame 132///microRNA 29c
8156519	0.8858	0.10726	-1.99256	-4.18208	-0.340104	MIRLET7A1	microRNA let-7a-1
8156082	0.8858	0.23441	-1.36578	-4.82711	-0.339994
8075481	0.8858	0.146949	-1.7392	-4.44568	-0.339979
7923562	0.8858	0.0332312	-2.99423	-3.20964	-0.339888	CHIT1	chitinase 1
8118990	0.8858	0.0912679	-2.12415	-4.04626	-0.339811	CLPSL2	colipase like 2
7902848	0.8858	0.173257	-1.60761	-4.58203	-0.339782
7957008	0.8858	0.0423892	-2.77542	-3.40728	-0.33978	CPSF6	cleavage and polyadenylation specific factor 6
7986250	0.8858	0.147818	-1.73448	-4.45059	-0.33962	CHD2	chromodomain helicase DNA binding protein 2
7907655	0.8858	0.15157	-1.71443	-4.47142	-0.339616
8029615	0.8858	0.0545125	-2.55608	-3.61474	-0.338969
8037251	0.8858	0.0975986	-2.06932	-4.10269	-0.338776	PSG10P///PSG8///PSG11///PSG9///PSG7///PSG6///PSG5///PSG4///PSG3///PSG2///PSG1	pregnancy specific beta-1-glycoprotein 10, pseudogene///pregnancy specific beta-1-glycoprotein 8///pregnancy specific beta-1-glycoprotein 11///pregnancy specific beta-1-glycoprotein 9///pregnancy specific beta-1-glycoprotein 7 (gene/pseudogene)///pregnancy specific beta-1-glycoprotein 6///pregnancy specific beta-1-glycoprotein 5///pregnancy specific beta-1-glycoprotein 4///pregnancy specific beta…
8127130	0.8858	0.0532878	-2.57563	-3.59589	-0.338703	GCM1	glial cells missing homolog 1
8088474	0.8858	0.0810036	-2.22238	-3.94593	-0.338628
8007790	0.8858	0.0754468	-2.28134	-3.88624	-0.338421	MAP3K14-AS1	MAP3K14 antisense RNA 1
8033813	0.8858	0.0695008	-2.34991	-3.8174	-0.338309	FBXL12	F-box and leucine rich repeat protein 12
8060418	0.8903	0.31866	-1.11635	-5.06483	-0.338299	SIRPA	signal regulatory protein alpha
7917739	0.8858	0.0766066	-2.26865	-3.89905	-0.338182
7906767	0.8858	0.11793	-1.91587	-4.26174	-0.33816	FCGR2C///FCGR2B	Fc fragment of IgG receptor IIc (gene/pseudogene)///Fc fragment of IgG receptor IIb
8135929	0.8858	0.045747	-2.70826	-3.46984	-0.338116
8052024	0.8858	0.0950936	-2.09055	-4.08081	-0.338097	FBXO11	F-box protein 11
8003226	0.8858	0.0411752	-2.80119	-3.3835	-0.338012
7908409	0.8973	0.406041	-0.913191	-5.23972	-0.3378	RGS2	regulator of G-protein signaling 2
7970498	0.8858	0.134459	-1.81036	-4.3716	-0.337792	LATS2	large tumor suppressor kinase 2
8176669	0.8858	0.0409586	-2.80588	-3.3792	-0.337786
7914500	0.8858	0.0438568	-2.74536	-3.43517	-0.337505	TMEM234	transmembrane protein 234
8031035	0.8858	0.0517917	-2.60021	-3.57229	-0.337402	MIR516B1	microRNA 516b-1
8013581	0.8858	0.143712	-1.75703	-4.42713	-0.337257	IFT20	intraflagellar transport 20
8151629	0.8858	0.204122	-1.47666	-4.71597	-0.337222	REXO1L1P	REX1, RNA exonuclease 1 homolog-like 1, pseudogene
8168994	0.8858	0.0517582	-2.60077	-3.57175	-0.337205
7979085	0.8866	0.266826	-1.2613	-4.92912	-0.337174	PYGL	phosphorylase, glycogen, liver
7947932	0.8858	0.0529981	-2.58033	-3.59137	-0.337159
8136889	0.8858	0.0529664	-2.58085	-3.59087	-0.337079
8092594	0.8858	0.065714	-2.39702	-3.7705	-0.337058
8128936	0.8858	0.147566	-1.73585	-4.44917	-0.336928
7939992	0.8858	0.0489975	-2.64831	-3.52642	-0.33668	OR5AR1	olfactory receptor family 5 subfamily AR member 1 (gene/pseudogene)
8113035	0.8866	0.264579	-1.26815	-4.92253	-0.336531
8007501	0.9038	0.44624	-0.831634	-5.3036	-0.336384
8108330	0.8858	0.0574799	-2.51065	-3.6588	-0.33633	KDM3B	lysine demethylase 3B
8054532	0.8858	0.193326	-1.52009	-4.67181	-0.33632	RGPD2///RGPD6///RGPD8///RGPD3///RGPD1///RGPD4///RGPD5///RANBP2	RANBP2-like and GRIP domain containing 2///RANBP2-like and GRIP domain containing 6///RANBP2-like and GRIP domain containing 8///RANBP2-like and GRIP domain containing 3///RANBP2-like and GRIP domain containing 1///RANBP2-like and GRIP domain containing 4///RANBP2-like and GRIP domain containing 5///RAN binding protein 2
7992861	0.8866	0.288333	-1.19831	-4.98903	-0.336292
7999404	0.8858	0.0590877	-2.4871	-3.68177	-0.336232
8042219	0.8858	0.0349968	-2.94712	-3.25138	-0.33623
7995128	0.8903	0.315109	-1.12558	-5.05643	-0.336205	ITGAX	integrin subunit alpha X
8134785	0.8858	0.0609301	-2.46098	-3.70737	-0.336077	SPDYE3	speedy/RINGO cell cycle regulator family member E3
8047419	0.8858	0.15585	-1.69217	-4.49454	-0.33605	CASP8	caspase 8
8045423	0.8941	0.366279	-1.00053	-5.16706	-0.33602	SNORA40///TAF1D	small nucleolar RNA, H/ACA box 40///TATA-box binding protein associated factor, RNA polymerase I subunit D
7917996	0.8858	0.134885	-1.80782	-4.37424	-0.33602	LRRC39	leucine rich repeat containing 39
7918157	0.8858	0.0591373	-2.48639	-3.68247	-0.335857	VAV3	vav guanine nucleotide exchange factor 3
8108470	0.8858	0.0322166	-3.02261	-3.18472	-0.335589
8038899	0.8995	0.420807	-0.882523	-5.26421	-0.335417	FPR1	formyl peptide receptor 1
7948221	0.8858	0.15347	-1.70448	-4.48177	-0.335305	PRG2	proteoglycan 2, pro eosinophil major basic protein
8099967	0.9071	0.471945	-0.782416	-5.34011	-0.33518	RBM47	RNA binding motif protein 47
8136963	0.8858	0.0317646	-3.03558	-3.17338	-0.335022	OR2F1	olfactory receptor family 2 subfamily F member 1 (gene/pseudogene)
8142977	0.8858	0.0645007	-2.41274	-3.75492	-0.334774	MIR29B1	microRNA 29b-1
7960514	0.8858	0.244234	-1.33275	-4.85968	-0.334703
8172443	0.8858	0.106289	-1.99994	-4.17443	-0.33468
8093330	0.8858	0.0937137	-2.1025	-4.06851	-0.334148
8132413	0.8858	0.104104	-2.01679	-4.15697	-0.334062
7922689	0.8866	0.267511	-1.25922	-4.93112	-0.334005	GLUL	glutamate-ammonia ligase
8119078	0.8858	0.10242	-2.03005	-4.14325	-0.334004
8078014	0.8921	0.338132	-1.0673	-5.10888	-0.334	SLC6A6	solute carrier family 6 member 6
8082673	0.8858	0.231335	-1.37638	-4.81659	-0.333996	ACPP	acid phosphatase, prostate
8178833	0.9181	0.521815	-0.692298	-5.40261	-0.333897	HLA-DOB	major histocompatibility complex, class II, DO beta
8111199	0.8859	0.252166	-1.30699	-4.88489	-0.333883
8084895	0.8858	0.250081	-1.31368	-4.87835	-0.333792	MUC20	mucin 20, cell surface associated
8117321	0.8858	0.150242	-1.72147	-4.46411	-0.333721	TRIM38	tripartite motif containing 38
8146906	0.8858	0.0823814	-2.20843	-3.96011	-0.333437
8104115	0.8858	0.142059	-1.76629	-4.41749	-0.333093
8043630	0.8858	0.100512	-2.04535	-4.12744	-0.333053	ARID5A	AT-rich interaction domain 5A
7907830	0.8965	0.39635	-0.93381	-5.22294	-0.333022	QSOX1	quiescin sulfhydryl oxidase 1
7946946	0.8858	0.0784263	-2.24916	-3.91876	-0.332848	TPH1	tryptophan hydroxylase 1
8013570	0.8858	0.13616	-1.80028	-4.38211	-0.332773
7929596	0.8858	0.0632311	-2.42955	-3.73831	-0.332742	LCOR	ligand dependent nuclear receptor corepressor
8073007	0.8858	0.22188	-1.40987	-4.78322	-0.332625	MAFF	MAF bZIP transcription factor F
8112613	0.8858	0.10541	-2.00667	-4.16745	-0.332423
8041804	0.8858	0.0894778	-2.1404	-4.0296	-0.332373	TMEM247	transmembrane protein 247
7955055	0.8858	0.160626	-1.66806	-4.51954	-0.332246	SLC48A1	solute carrier family 48 member 1
7914178	0.8858	0.132897	-1.81974	-4.36183	-0.332199
7988091	0.8858	0.05613	-2.53098	-3.63904	-0.33219
7903407	0.8858	0.0495764	-2.63809	-3.53612	-0.332069	RNPC3///AMY2B	RNA binding region (RNP1, RRM) containing 3///amylase, alpha 2B (pancreatic)
7951417	0.8858	0.0370596	-2.89536	-3.29775	-0.331996	CARD18	caspase recruitment domain family member 18
8155048	0.8858	0.23354	-1.36877	-4.82415	-0.331917	RUSC2	RUN and SH3 domain containing 2
8047769	0.8858	0.211617	-1.44781	-4.74513	-0.331798
8016285	0.8858	0.0358119	-2.92626	-3.26999	-0.33167	ARL17B///ARL17A///NBR2///NBR2	ADP ribosylation factor like GTPase 17B///ADP ribosylation factor like GTPase 17A///neighbor of BRCA1 gene 2 (non-protein coding)///neighbor of BRCA1 gene 2 (non-protein coding)
8044263	0.8858	0.151336	-1.71567	-4.47014	-0.331667	RANBP2	RAN binding protein 2
8064451	0.8859	0.255631	-1.29597	-4.89561	-0.33158	SIRPB2	signal regulatory protein beta 2
8008825	0.8858	0.0438402	-2.74569	-3.43486	-0.331403	DHX40	DEAH-box helicase 40
7987048	0.8858	0.137484	-1.79252	-4.39018	-0.331294	MTMR10	myotubularin related protein 10
8155540	0.8858	0.187152	-1.54601	-4.64532	-0.331264	CNTNAP3B///CNTNAP3P2///CNTNAP3	contactin associated protein-like 3B///contactin associated protein-like 3 pseudogene 2///contactin associated protein-like 3
7947528	0.8858	0.0365152	-2.9087	-3.28575	-0.331081	LINC00610///COMMD9	long intergenic non-protein coding RNA 610///COMM domain containing 9
8023059	0.8858	0.216984	-1.42775	-4.7653	-0.331053
8166571	0.8858	0.0530101	-2.58014	-3.59156	-0.331015	MAGEB6	MAGE family member B6
7973756	0.8858	0.213782	-1.43966	-4.75334	-0.330941	G2E3	G2/M-phase specific E3 ubiquitin protein ligase
7962242	0.8858	0.0352662	-2.94016	-3.25757	-0.330794
8044733	0.8858	0.0876021	-2.1578	-4.01178	-0.330727
8115487	0.8866	0.273416	-1.24152	-4.94808	-0.330639	FNDC9	fibronectin type III domain containing 9
8030721	0.8858	0.0960954	-2.08199	-4.08963	-0.330639	CLEC11A	C-type lectin domain family 11 member A
7996286	0.8858	0.133429	-1.81653	-4.36518	-0.330603
7959267	0.8932	0.360036	-1.01496	-5.15468	-0.330359	P2RX4	purinergic receptor P2X 4
8079869	0.8858	0.0464368	-2.69515	-3.48216	-0.330035	RBM5	RNA binding motif protein 5
7939926	0.8858	0.0643866	-2.41424	-3.75344	-0.330027	OR4C16	olfactory receptor family 4 subfamily C member 16 (gene/pseudogene)
8075776	0.8858	0.0710964	-2.3309	-3.83642	-0.330014
8002590	0.8858	0.224958	-1.39882	-4.79426	-0.329889	SNORA70D	small nucleolar RNA, H/ACA box 70D
7932552	0.8858	0.0747665	-2.28888	-3.87864	-0.329796
8033097	0.8921	0.338989	-1.0652	-5.11075	-0.329664	RFX2	regulatory factor X2
7904976	0.8858	0.139746	-1.77944	-4.4038	-0.32966	NBPF25P///NBPF19///NBPF20///NBPF10///NBPF8///NBPF9///NBPF15///NBPF11///NBPF12///NBPF3///NBPF1///NBPF14	neuroblastoma breakpoint family member 25, pseudogene///neuroblastoma breakpoint family member 19///neuroblastoma breakpoint family member 20///neuroblastoma breakpoint family member 10///neuroblastoma breakpoint family member 8///neuroblastoma breakpoint family member 9///neuroblastoma breakpoint family member 15///neuroblastoma breakpoint family member 11///neuroblastoma breakpoint family membe…
7974117	0.8858	0.0825212	-2.20703	-3.96153	-0.329651	C14orf28	chromosome 14 open reading frame 28
8068289	0.8858	0.0893034	-2.142	-4.02796	-0.32955	SON	SON DNA binding protein
8091658	0.8989	0.417686	-0.888933	-5.25914	-0.329324	CCNL1	cyclin L1
8001457	0.8858	0.0985478	-2.06143	-4.11083	-0.329093	CES1	carboxylesterase 1
7972257	0.8858	0.0657949	-2.39598	-3.77153	-0.32902
7903358	0.9001	0.425967	-0.872007	-5.27248	-0.328999	VCAM1	vascular cell adhesion molecule 1
8031047	0.8915	0.326644	-1.09593	-5.0833	-0.32897	MYADM	myeloid associated differentiation marker
7953943	0.9038	0.447489	-0.829193	-5.30544	-0.32892	GABARAPL1	GABA type A receptor associated protein like 1
7964736	0.8858	0.152502	-1.70953	-4.47651	-0.328721	LOC100129940	uncharacterized LOC100129940
8017505	0.8858	0.0478227	-2.66945	-3.50639	-0.328645	GH1	growth hormone 1
7946676	0.8858	0.0586221	-2.49385	-3.67518	-0.328543
8016077	0.8858	0.0603073	-2.46971	-3.6988	-0.328356	GPATCH8	G-patch domain containing 8
8090351	0.8858	0.0659884	-2.39351	-3.77399	-0.328281	ZXDC	ZXD family zinc finger C
8102720	0.8858	0.250362	-1.31278	-4.87924	-0.328221	ANKRD50	ankyrin repeat domain 50
8134789	0.8858	0.0669162	-2.38175	-3.78567	-0.32811	STAG3L5P-PVRIG2P-PILRB///PILRB	STAG3L5P-PVRIG2P-PILRB readthrough///paired immunoglobin-like type 2 receptor beta
7966441	0.8866	0.270933	-1.24892	-4.941	-0.328051	MAPKAPK5-AS1	MAPKAPK5 antisense RNA 1
8143463	0.8858	0.096666	-2.07716	-4.09461	-0.328026	PRSS37	protease, serine 37
7960158	0.8858	0.0597643	-2.47741	-3.69126	-0.32801	ZNF10	zinc finger protein 10
8156278	0.9071	0.473376	-0.779736	-5.34205	-0.327983	C9orf47///S1PR3	chromosome 9 open reading frame 47///sphingosine-1-phosphate receptor 3
7973084	0.8858	0.069488	-2.35007	-3.81724	-0.327874	RNASE4///ANG	ribonuclease A family member 4///angiogenin
7928821	0.8858	0.192734	-1.52254	-4.66931	-0.327832
8056568	0.8858	0.116297	-1.92712	-4.25004	-0.327663
7919095	0.8858	0.069311	-2.35221	-3.81511	-0.327535	NOTCH2	notch 2
8139767	0.8858	0.250779	-1.31143	-4.88055	-0.327526
8037166	0.8858	0.251098	-1.31041	-4.88155	-0.327504	ERF	ETS2 repressor factor
7988672	0.8858	0.167486	-1.63466	-4.55411	-0.327251	HDC	histidine decarboxylase
8040417	0.8858	0.0629403	-2.43345	-3.73446	-0.327221
8149590	0.8858	0.076589	-2.26884	-3.89885	-0.327212
8054414	0.8858	0.131655	-1.82728	-4.35398	-0.32674	RGPD2///RGPD6///RGPD8///RGPD3///RGPD1///RGPD4///RGPD5///RANBP2	RANBP2-like and GRIP domain containing 2///RANBP2-like and GRIP domain containing 6///RANBP2-like and GRIP domain containing 8///RANBP2-like and GRIP domain containing 3///RANBP2-like and GRIP domain containing 1///RANBP2-like and GRIP domain containing 4///RANBP2-like and GRIP domain containing 5///RAN binding protein 2
7898739	0.8858	0.038727	-2.85585	-3.33351	-0.326544	CDC42	cell division cycle 42
8070010	0.8858	0.196847	-1.50567	-4.68651	-0.326531	SYNJ1	synaptojanin 1
8026420	0.8858	0.227806	-1.38873	-4.80432	-0.326226
7981425	0.8858	0.228917	-1.38482	-4.80821	-0.326216
7972416	0.8858	0.14789	-1.73409	-4.45099	-0.326026
8075479	0.8858	0.191121	-1.52926	-4.66246	-0.325979
7998952	0.8858	0.0911903	-2.12485	-4.04555	-0.325774	TIGD7	tigger transposable element derived 7
7915363	0.8858	0.0387093	-2.85626	-3.33314	-0.325757	SCMH1	sex comb on midleg homolog 1 (Drosophila)
8091118	0.8873	0.30443	-1.1539	-5.03043	-0.325719
7919351	0.8858	0.1369	-1.79593	-4.38663	-0.325525	NBPF25P///NBPF19///NBPF20///NBPF10///NBPF8///NBPF9///NBPF15///NBPF11///NBPF12///NBPF3///NBPF1///NBPF14	neuroblastoma breakpoint family member 25, pseudogene///neuroblastoma breakpoint family member 19///neuroblastoma breakpoint family member 20///neuroblastoma breakpoint family member 10///neuroblastoma breakpoint family member 8///neuroblastoma breakpoint family member 9///neuroblastoma breakpoint family member 15///neuroblastoma breakpoint family member 11///neuroblastoma breakpoint family membe…
7928514	0.8858	0.0845901	-2.1866	-3.98235	-0.325454
7914038	0.8858	0.0406851	-2.81183	-3.37372	-0.325439
7951447	0.8859	0.252711	-1.30524	-4.88659	-0.325369	CWF19L2	CWF19-like 2, cell cycle control (S. pombe)
8012852	0.8859	0.257792	-1.28917	-4.90221	-0.325344
7907788	0.8858	0.121459	-1.8921	-4.28648	-0.3253
8112582	0.8866	0.278643	-1.22614	-4.96273	-0.325267
7985690	0.8858	0.0841606	-2.1908	-3.97807	-0.325251	LOC440300	chondroitin sulfate proteoglycan 4 pseudogene
7984276	0.8858	0.0690828	-2.35497	-3.81235	-0.325238	SLC24A1	solute carrier family 24 member 1
7912808	0.8858	0.124677	-1.87105	-4.30839	-0.32515	NBPF25P///NBPF19///NBPF20///NBPF10///NBPF8///NBPF9///NBPF15///NBPF11///NBPF12///NBPF3///NBPF1///NBPF14	neuroblastoma breakpoint family member 25, pseudogene///neuroblastoma breakpoint family member 19///neuroblastoma breakpoint family member 20///neuroblastoma breakpoint family member 10///neuroblastoma breakpoint family member 8///neuroblastoma breakpoint family member 9///neuroblastoma breakpoint family member 15///neuroblastoma breakpoint family member 11///neuroblastoma breakpoint family membe…
7981161	0.8858	0.108904	-1.98023	-4.19487	-0.324968	SYNE3	spectrin repeat containing nuclear envelope family member 3
7964260	0.8858	0.0637495	-2.42264	-3.74513	-0.324957
7979980	0.8858	0.0546556	-2.55382	-3.61692	-0.324838
7946635	0.8858	0.0718778	-2.32176	-3.84558	-0.324819	ZBED5	zinc finger BED-type containing 5
7945873	0.8858	0.107213	-1.99292	-4.18171	-0.324805	OR7E37P///OR7E35P///MGC72080///DAPL1///OR7E47P///OR7E12P///OR7E14P	olfactory receptor family 7 subfamily E member 37 pseudogene///olfactory receptor family 7 subfamily E member 35 pseudogene///MGC72080 pseudogene///death associated protein like 1///olfactory receptor family 7 subfamily E member 47 pseudogene///olfactory receptor family 7 subfamily E member 12 pseudogene///olfactory receptor family 7 subfamily E member 14 pseudogene
8082745	0.8858	0.0621742	-2.44383	-3.72424	-0.32479	ACKR4	atypical chemokine receptor 4
8023598	0.8858	0.184834	-1.55597	-4.63513	-0.324788	RNF152	ring finger protein 152
7967493	0.8858	0.219015	-1.42029	-4.77279	-0.32475	NCOR2	nuclear receptor corepressor 2
8127854	0.8866	0.288563	-1.19766	-4.98964	-0.324732	ME1	malic enzyme 1
8165705	0.8866	0.293803	-1.18297	-5.00341	-0.32472
7991750	0.8858	0.151825	-1.71309	-4.47282	-0.324607	HBZ	hemoglobin subunit zeta
7940654	0.8858	0.0549774	-2.54878	-3.6218	-0.324452	SCGB1A1	secretoglobin family 1A member 1
8133200	0.8858	0.0792109	-2.24091	-3.92712	-0.324282
7921473	0.8858	0.0331156	-2.99742	-3.20683	-0.324067	CFAP45	cilia and flagella associated protein 45
7978801	0.8858	0.0361853	-2.91689	-3.27839	-0.323962	MDGA2	MAM domain containing glycosylphosphatidylinositol anchor 2
7984843	0.8858	0.147488	-1.73627	-4.44872	-0.3239	ARID3B	AT-rich interaction domain 3B
8030374	0.8921	0.32959	-1.08851	-5.08997	-0.323887	FCGRT	Fc fragment of IgG receptor and transporter
7975694	0.8858	0.0415968	-2.79215	-3.39183	-0.323825
8083030	0.8858	0.217107	-1.4273	-4.76576	-0.323595
7929988	0.8858	0.046758	-2.68912	-3.48784	-0.323591	HPS6	HPS6, biogenesis of lysosomal organelles complex 2 subunit 3
8176219	0.8858	0.0658323	-2.3955	-3.77201	-0.32335	CMC4///MTCP1	C-X9-C motif containing 4///mature T-cell proliferation 1
8076292	0.8858	0.0504579	-2.6228	-3.55069	-0.323183	DNAJB7	DnaJ heat shock protein family (Hsp40) member B7
8055137	0.8858	0.0553529	-2.54294	-3.62745	-0.323182
8095535	0.8858	0.0796907	-2.2359	-3.9322	-0.323133	ENAM	enamelin
8092222	0.8858	0.0523085	-2.59163	-3.58051	-0.322918
8123642	0.8858	0.125195	-1.86771	-4.31187	-0.322875
8105504	0.8866	0.270535	-1.25011	-4.93986	-0.322703	LOC100421561///FAM133CP///FAM133DP///FAM133B	family with sequence similarity 133 member B pseudogene///family with sequence similarity 133, member A pseudogene///family with sequence similarity 133, member A pseudogene///family with sequence similarity 133 member B
8034873	0.919	0.528845	-0.680093	-5.41062	-0.32253	ADGRE2	adhesion G protein-coupled receptor E2
8028192	0.8858	0.0897011	-2.13835	-4.03169	-0.322383
7904959	0.8866	0.277941	-1.22819	-4.96078	-0.322335
7960900	0.8921	0.329546	-1.08862	-5.08987	-0.322298	CLEC4E	C-type lectin domain family 4 member E
8039975	0.8858	0.177386	-1.58881	-4.6014	-0.322292	LOC100128185	PNAS-19
7929201	0.8858	0.240093	-1.34651	-4.84614	-0.322145	BTAF1	B-TFIID TATA-box binding protein associated factor 1
7950796	0.8858	0.147455	-1.73645	-4.44854	-0.322118	CREBZF	CREB/ATF bZIP transcription factor
8088768	0.8858	0.0687687	-2.3588	-3.80853	-0.322103
8074307	0.8858	0.181302	-1.57137	-4.61932	-0.321949
8090416	0.8858	0.12323	-1.88044	-4.29861	-0.321919
7944793	0.8858	0.0387812	-2.8546	-3.33465	-0.321901	OR8D4	olfactory receptor family 8 subfamily D member 4
7959927	0.8858	0.0532114	-2.57687	-3.5947	-0.321847	SFSWAP	splicing factor SWAP homolog
8115144	0.8858	0.197842	-1.50164	-4.69061	-0.321811	ARSI	arylsulfatase family member I
7919271	0.8858	0.137539	-1.7922	-4.39052	-0.321755	NBPF25P///NBPF19///NBPF20///NBPF10///NBPF8///NBPF9///NBPF15///NBPF11///NBPF12///NBPF3///NBPF1///NBPF14	neuroblastoma breakpoint family member 25, pseudogene///neuroblastoma breakpoint family member 19///neuroblastoma breakpoint family member 20///neuroblastoma breakpoint family member 10///neuroblastoma breakpoint family member 8///neuroblastoma breakpoint family member 9///neuroblastoma breakpoint family member 15///neuroblastoma breakpoint family member 11///neuroblastoma breakpoint family membe…
7986411	0.8858	0.142955	-1.76126	-4.42273	-0.32173	MEF2A	myocyte enhancer factor 2A
8111201	0.8858	0.216538	-1.4294	-4.76365	-0.321684
8094596	0.8858	0.179368	-1.57994	-4.61052	-0.321389	PTTG2	pituitary tumor-transforming 2
8166690	0.8858	0.0413115	-2.79825	-3.38621	-0.321317	CFAP47	cilia and flagella associated protein 47
8055348	0.8858	0.0363989	-2.91157	-3.28316	-0.321219
8139790	0.8858	0.0901443	-2.13431	-4.03584	-0.321112
8166613	0.8858	0.137537	-1.79221	-4.39051	-0.321076	MAGEB3	MAGE family member B3
8056408	0.8858	0.123088	-1.88137	-4.29764	-0.321035	GALNT3	polypeptide N-acetylgalactosaminyltransferase 3
8156529	0.8858	0.0445094	-2.73235	-3.4473	-0.320974	ZNF169	zinc finger protein 169
8048108	0.8858	0.0743814	-2.29318	-3.8743	-0.320848
8161460	0.8858	0.197835	-1.50167	-4.69058	-0.320804	CNTNAP3B///CNTNAP3P2///CNTNAP3	contactin associated protein-like 3B///contactin associated protein-like 3 pseudogene 2///contactin associated protein-like 3
8090509	0.9207	0.545774	-0.651148	-5.42915	-0.32063	RAB7A	RAB7A, member RAS oncogene family
8149065	0.8858	0.0512597	-2.60914	-3.56374	-0.320519
8038505	0.8858	0.166611	-1.63884	-4.54978	-0.320393	SIGLEC11	sialic acid binding Ig like lectin 11
8135277	0.8858	0.133108	-1.81846	-4.36316	-0.32032	KMT2E	lysine methyltransferase 2E
7918550	0.8962	0.376937	-0.976383	-5.18756	-0.320269
8129773	0.8858	0.237242	-1.35612	-4.83666	-0.32002	BCLAF1	BCL2 associated transcription factor 1
8071411	0.8858	0.100617	-2.0445	-4.12831	-0.319974	POM121L4P	POM121 transmembrane nucleoporin like 4, pseudogene
8109649	0.8858	0.0638785	-2.42093	-3.74682	-0.319806	MIR146A	microRNA 146a
8086330	0.8962	0.380322	-0.96883	-5.19391	-0.319771	CSRNP1	cysteine and serine rich nuclear protein 1
8145942	0.8903	0.313675	-1.12933	-5.053	-0.319753	LETM2	leucine zipper and EF-hand containing transmembrane protein 2
8112478	0.8858	0.147502	-1.7362	-4.4488	-0.31963	NAIP	NLR family apoptosis inhibitory protein
8112724	0.8858	0.0356373	-2.93068	-3.26604	-0.319453
8144082	0.8858	0.0354789	-2.93472	-3.26244	-0.319258	C7orf13	chromosome 7 open reading frame 13
8095728	0.9496	0.699366	-0.410959	-5.55603	-0.319115	EREG	epiregulin
8005441	0.8858	0.176849	-1.59123	-4.59891	-0.318812	SMCR8	Smith-Magenis syndrome chromosome region, candidate 8
8059081	0.8858	0.0942602	-2.09775	-4.07341	-0.318751	SLC23A3	solute carrier family 23 member 3
7944361	0.8858	0.0369068	-2.89908	-3.29439	-0.318729
7938170	0.8858	0.139916	-1.77847	-4.40482	-0.318698	OR2AG1	olfactory receptor family 2 subfamily AG member 1 (gene/pseudogene)
8038540	0.8858	0.19418	-1.51657	-4.6754	-0.318617	KCNC3	potassium voltage-gated channel subfamily C member 3
8126446	0.8858	0.063506	-2.42588	-3.74194	-0.318607	C6orf226	chromosome 6 open reading frame 226
7962951	0.8858	0.16589	-1.6423	-4.54621	-0.318566	KMT2D	lysine methyltransferase 2D
8087419	0.8858	0.0818245	-2.21404	-3.9544	-0.318529	AMT///AMT	aminomethyltransferase///aminomethyltransferase
7951781	0.8858	0.0558251	-2.53565	-3.63451	-0.318358	C11orf71	chromosome 11 open reading frame 71
7978449	0.8858	0.12001	-1.90177	-4.27641	-0.318257	HECTD1	HECT domain E3 ubiquitin protein ligase 1
8114653	0.8858	0.0897138	-2.13824	-4.03181	-0.318255	TAF7	TATA-box binding protein associated factor 7
7920852	0.8858	0.0686897	-2.35976	-3.80757	-0.31786	KIAA0907	KIAA0907
8141421	0.8858	0.0733098	-2.30528	-3.86213	-0.317804	MIR93	microRNA 93
8120992	0.8858	0.169207	-1.6265	-4.56254	-0.317785	ZNF292	zinc finger protein 292
8098342	0.8866	0.27096	-1.24884	-4.94108	-0.317758	SAP30	Sin3A associated protein 30
7963134	0.8858	0.0551363	-2.5463	-3.62419	-0.317601	NCKAP5L	NCK associated protein 5 like
8172088	0.8858	0.0948342	-2.09278	-4.07851	-0.317554	BCOR///BCOR	BCL6 corepressor///BCL6 corepressor
7953977	0.8858	0.196843	-1.50569	-4.68649	-0.317552
7934185	0.896	0.37441	-0.982056	-5.18277	-0.31747	C10orf54	chromosome 10 open reading frame 54
7920185	0.8858	0.0452753	-2.71736	-3.46132	-0.317312	LCE3D	late cornified envelope 3D
7977606	0.8858	0.0955555	-2.08659	-4.08489	-0.317306	RNASE12///RNASE11	ribonuclease A family member 12 (inactive)///ribonuclease A family member 11 (inactive)
8048116	0.8873	0.296826	-1.1746	-5.01122	-0.317086
8015221	0.8858	0.0532421	-2.57637	-3.59518	-0.317032	KRTAP4-7///KRTAP4-9///KRTAP4-8///KRTAP4-11///KRTAP4-2///KRTAP4-5///KRTAP4-4///KRTAP4-12///KRTAP4-6///KRTAP4-7	keratin associated protein 4-7///keratin associated protein 4-9///keratin associated protein 4-8///keratin associated protein 4-11///keratin associated protein 4-2///keratin associated protein 4-5///keratin associated protein 4-4///keratin associated protein 4-12///keratin associated protein 4-6///keratin associated protein 4-7
8015759	0.8858	0.0605646	-2.46609	-3.70235	-0.31675	VAT1	vesicle amine transport 1
7911283	0.8858	0.0894628	-2.14054	-4.02946	-0.316624	OR2T3///OR2T34	olfactory receptor family 2 subfamily T member 3///olfactory receptor family 2 subfamily T member 34
7981157	0.8858	0.0972609	-2.07215	-4.09977	-0.31652	LINC00341	long intergenic non-protein coding RNA 341
7914282	0.8862	0.261122	-1.27879	-4.91226	-0.3165	SDC3	syndecan 3
8133215	0.8873	0.300559	-1.16438	-5.02072	-0.31646	STAG3L4	stromal antigen 3-like 4 (pseudogene)
7919412	0.8858	0.133737	-1.81468	-4.3671	-0.316415	NBPF25P///NBPF19///NBPF20///NBPF10///NBPF8///NBPF9///NBPF15///NBPF11///NBPF12///NBPF3///NBPF1///NBPF14	neuroblastoma breakpoint family member 25, pseudogene///neuroblastoma breakpoint family member 19///neuroblastoma breakpoint family member 20///neuroblastoma breakpoint family member 10///neuroblastoma breakpoint family member 8///neuroblastoma breakpoint family member 9///neuroblastoma breakpoint family member 15///neuroblastoma breakpoint family member 11///neuroblastoma breakpoint family membe…
7979355	0.8858	0.0362643	-2.91492	-3.28016	-0.316397
8157253	0.8858	0.203633	-1.47858	-4.71403	-0.31624	SNX30	sorting nexin family member 30
7971913	0.8858	0.204661	-1.47455	-4.71811	-0.316219
7938348	0.8858	0.0353993	-2.93675	-3.26062	-0.316098	WEE1	WEE1 G2 checkpoint kinase
8139055	0.8858	0.196943	-1.50528	-4.6869	-0.316072
8145954	0.8858	0.0856163	-2.17667	-3.99249	-0.31598	TACC1	transforming acidic coiled-coil containing protein 1
8125470	0.9201	0.540288	-0.660461	-5.42326	-0.315979	HLA-DOB	major histocompatibility complex, class II, DO beta
7970565	0.8858	0.0525667	-2.58738	-3.58459	-0.31589
8164034	0.8858	0.179538	-1.57918	-4.6113	-0.315854	DENND1A	DENN domain containing 1A
7953390	0.8866	0.290107	-1.1933	-4.99373	-0.315817
8097685	0.8858	0.131567	-1.82781	-4.35342	-0.315794
8134433	0.8858	0.0500109	-2.63052	-3.54334	-0.315769
8061247	0.9202	0.542723	-0.656318	-5.42589	-0.315653	RIN2	Ras and Rab interactor 2
8002547	0.8858	0.0627501	-2.43602	-3.73193	-0.315649	ZNF19	zinc finger protein 19
8046975	0.8858	0.0744362	-2.29257	-3.87492	-0.315559	WDR75	WD repeat domain 75
8005951	0.918	0.515463	-0.703425	-5.39521	-0.315504	SNORD42B///CEP164	small nucleolar RNA, C/D box 42B///centrosomal protein 164
7913858	0.8858	0.249694	-1.31493	-4.87713	-0.31544	PAQR7	progestin and adipoQ receptor family member 7
8132245	0.8858	0.099733	-2.05169	-4.12089	-0.315426	FLJ20712	uncharacterized FLJ20712
8000687	0.8858	0.211742	-1.44734	-4.7456	-0.3154	SMG1P3///SMG1P1///SMG1P5///SMG1	SMG1P3, nonsense mediated mRNA decay associated PI3K related kinase pseudogene 3///SMG1P1, nonsense mediated mRNA decay associated PI3K related kinase pseudogene 1///SMG1P5, nonsense mediated mRNA decay associated PI3K related kinase pseudogene 5///SMG1, nonsense mediated mRNA decay associated PI3K related kinase
8138948	0.8858	0.0500915	-2.62912	-3.54467	-0.31538
7932860	0.8858	0.129013	-1.84356	-4.33702	-0.315336
8148982	0.8866	0.271462	-1.24734	-4.94251	-0.31504	LOC105377774	uncharacterized LOC105377774
7918426	0.8858	0.0605265	-2.46663	-3.70183	-0.314968	SLC16A4	solute carrier family 16 member 4
7938057	0.8858	0.243134	-1.33638	-4.85611	-0.314961
7911110	0.8858	0.155202	-1.69551	-4.49108	-0.314932
8146393	0.8858	0.125443	-1.86612	-4.31353	-0.314829	C8orf22	chromosome 8 open reading frame 22
8113726	0.8858	0.0424361	-2.77445	-3.40818	-0.314813	PPIC	peptidylprolyl isomerase C
7992219	0.8858	0.0628864	-2.43418	-3.73375	-0.314451	BAIAP3	BAI1 associated protein 3
8013908	0.8858	0.109442	-1.97624	-4.19901	-0.31438	NUFIP2	NUFIP2, FMR1 interacting protein 2
8152041	0.8858	0.115849	-1.93023	-4.2468	-0.31437	RNF19A	ring finger protein 19A, RBR E3 ubiquitin protein ligase
7957631	0.8858	0.080064	-2.23203	-3.93613	-0.314341	MIR331	microRNA 331
8016980	0.8858	0.237797	-1.35424	-4.83852	-0.314281	MIR142	microRNA 142
8079383	0.8858	0.0458339	-2.7066	-3.4714	-0.314244	CCR3	C-C motif chemokine receptor 3
7998174	0.8858	0.0599067	-2.47538	-3.69325	-0.314227	LUC7L	LUC7 like
8014954	0.8858	0.101652	-2.03618	-4.13692	-0.314164
7956261	0.9181	0.518289	-0.698464	-5.39852	-0.314148	RBMS2	RNA binding motif single stranded interacting protein 2
8166824	0.8858	0.0472559	-2.67986	-3.49656	-0.313839
8049934	0.8858	0.106971	-1.99475	-4.17981	-0.313526	GAL3ST2	galactose-3-O-sulfotransferase 2
7987110	0.8858	0.107773	-1.98869	-4.18609	-0.31348
7904726	0.8858	0.148433	-1.73116	-4.45404	-0.31342	TXNIP	thioredoxin interacting protein
8003771	0.8858	0.138332	-1.78759	-4.39532	-0.31341
7988603	0.8858	0.0382306	-2.86741	-3.32301	-0.313096
8163181	0.8858	0.0587988	-2.49128	-3.67769	-0.313034	C9orf152	chromosome 9 open reading frame 152
8139778	0.8858	0.0390914	-2.84747	-3.34113	-0.312822
8171896	0.8866	0.27286	-1.24317	-4.9465	-0.312686	CXorf21	chromosome X open reading frame 21
7936925	0.8858	0.13416	-1.81215	-4.36974	-0.312521	FLJ37035	uncharacterized LOC399821
7925525	0.8858	0.213674	-1.44006	-4.75293	-0.312485	CEP170	centrosomal protein 170
7949532	0.8858	0.197215	-1.50418	-4.68803	-0.312474	FOSL1	FOS like 1, AP-1 transcription factor subunit
8003926	0.8858	0.154459	-1.69934	-4.4871	-0.312443	ZMYND15	zinc finger MYND-type containing 15
8084739	0.8858	0.0497667	-2.63477	-3.53929	-0.312434	FLJ42393	uncharacterized LOC401105
8136930	0.8858	0.0490585	-2.64722	-3.52745	-0.312404	TAS2R60	taste 2 receptor member 60
8147580	0.8858	0.0917871	-2.1195	-4.05104	-0.312333	VPS13B	vacuolar protein sorting 13 homolog B
8035896	0.8866	0.266115	-1.26346	-4.92704	-0.312318	TSHZ3	teashirt zinc finger homeobox 3
7940781	0.8858	0.134701	-1.80892	-4.37311	-0.312312	RTN3	reticulon 3
7978644	0.8962	0.387406	-0.953206	-5.20694	-0.312155	NFKBIA	NFKB inhibitor alpha
7922121	0.9062	0.46103	-0.803062	-5.32499	-0.311989	ANKRD36BP1	ankyrin repeat domain 36B pseudogene 1
7932130	0.8858	0.166942	-1.63725	-4.55143	-0.311949
8157804	0.8858	0.101146	-2.04023	-4.13273	-0.311917	OLFML2A	olfactomedin like 2A
7992071	0.8858	0.128892	-1.84431	-4.33624	-0.311887	MSLN	mesothelin
8150757	0.8866	0.272992	-1.24278	-4.94687	-0.311836	RB1CC1	RB1 inducible coiled-coil 1
8139746	0.8858	0.211433	-1.4485	-4.74443	-0.311794	PHKG1	phosphorylase kinase catalytic subunit gamma 1
8000217	0.8858	0.1793	-1.58024	-4.61021	-0.311745	BOLA2-SMG1P6///SMG1P3///SMG1P1///SMG1P5///BOLA2///SMG1P2///SMG1	BOLA2-SMG1P6 readthrough///SMG1P3, nonsense mediated mRNA decay associated PI3K related kinase pseudogene 3///SMG1P1, nonsense mediated mRNA decay associated PI3K related kinase pseudogene 1///SMG1P5, nonsense mediated mRNA decay associated PI3K related kinase pseudogene 5///bolA family member 2///SMG1P2, nonsense mediated mRNA decay associated PI3K related kinase pseudogene 2///SMG1, nonsense me…
7949146	0.8858	0.098269	-2.06374	-4.10845	-0.31165	SF1	splicing factor 1
8004784	0.8866	0.269024	-1.25465	-4.93551	-0.311545	ALOX15B	arachidonate 15-lipoxygenase, type B
8132501	0.8858	0.145061	-1.74955	-4.43491	-0.3115
8087611	0.8858	0.118886	-1.90935	-4.26852	-0.311269	HYAL1	hyaluronoglucosaminidase 1
8020220	0.8858	0.151342	-1.71564	-4.47017	-0.311187	TUBB6	tubulin beta 6 class V
7993774	0.8858	0.0621547	-2.44409	-3.72397	-0.311084
8074615	0.8858	0.104507	-2.01366	-4.16021	-0.311007
8069037	0.8858	0.0944928	-2.09573	-4.07548	-0.310964	AIRE	autoimmune regulator
7909283	0.8858	0.151376	-1.71546	-4.47036	-0.310735
7902822	0.8858	0.220716	-1.41409	-4.779	-0.310688	PKN2	protein kinase N2
8079079	0.8866	0.269499	-1.25322	-4.93688	-0.310447	NKTR	natural killer cell triggering receptor
7902396	0.9156	0.503409	-0.724809	-5.38074	-0.310398	SNORD45C	small nucleolar RNA, C/D box 45C
8075550	0.8866	0.277958	-1.22814	-4.96083	-0.310215	C22orf24	chromosome 22 open reading frame 24
7932676	0.8858	0.122303	-1.88652	-4.29228	-0.310146
8109618	0.8858	0.200338	-1.49162	-4.70079	-0.310094
8129454	0.8858	0.0703537	-2.33969	-3.82762	-0.310032
7900365	0.8858	0.217194	-1.42698	-4.76608	-0.309866	MFSD2A///MFSD2A	major facilitator superfamily domain containing 2A///major facilitator superfamily domain containing 2A
8175438	0.8858	0.148062	-1.73316	-4.45196	-0.309762
7962831	0.8858	0.225504	-1.39688	-4.7962	-0.309706	CCNT1	cyclin T1
8151308	0.8858	0.148165	-1.73261	-4.45254	-0.309578
8149347	0.8858	0.173166	-1.60803	-4.5816	-0.309486	DEFB136	defensin beta 136
7955358	0.8858	0.050675	-2.61908	-3.55425	-0.309442	COX14	COX14, cytochrome c oxidase assembly factor
8044963	0.8858	0.120212	-1.90041	-4.27782	-0.309359
7960635	0.8858	0.0785725	-2.24762	-3.92033	-0.309271	SCARNA11	small Cajal body-specific RNA 11
8005043	0.8858	0.0513434	-2.60773	-3.56509	-0.308988	LINC00670	long intergenic non-protein coding RNA 670
8158147	0.8858	0.120217	-1.90038	-4.27785	-0.308953	SLC25A25	solute carrier family 25 member 25
7986943	0.8858	0.0580704	-2.50192	-3.66731	-0.308907
8050227	0.8858	0.100595	-2.04468	-4.12813	-0.308849	LOC400943	uncharacterized LOC400943
8001529	0.8858	0.0825535	-2.20671	-3.96186	-0.308805
8037236	0.8858	0.0647219	-2.40985	-3.75778	-0.308573
7994006	0.8858	0.187868	-1.54297	-4.64844	-0.308405	BOLA2-SMG1P6///SMG1P3///SMG1P1///SMG1P5///BOLA2///SMG1P2///SMG1	BOLA2-SMG1P6 readthrough///SMG1P3, nonsense mediated mRNA decay associated PI3K related kinase pseudogene 3///SMG1P1, nonsense mediated mRNA decay associated PI3K related kinase pseudogene 1///SMG1P5, nonsense mediated mRNA decay associated PI3K related kinase pseudogene 5///bolA family member 2///SMG1P2, nonsense mediated mRNA decay associated PI3K related kinase pseudogene 2///SMG1, nonsense me…
8019308	0.9038	0.451246	-0.821883	-5.31096	-0.308312	MAFG	MAF bZIP transcription factor G
8073562	0.8858	0.0835818	-2.19649	-3.97227	-0.308248	WBP2NL	WBP2 N-terminal like
7944989	0.8858	0.0382571	-2.86679	-3.32358	-0.30821
7986661	0.8858	0.0577446	-2.50672	-3.66263	-0.308142
8042416	0.8858	0.0861407	-2.17164	-3.99763	-0.308132	ARHGAP25	Rho GTPase activating protein 25
8136161	0.8858	0.167409	-1.63502	-4.55373	-0.30813
7947540	0.8858	0.108703	-1.98173	-4.19331	-0.308015	TRAF6	TNF receptor associated factor 6
8121487	0.8921	0.331371	-1.08404	-5.09396	-0.307856
8124183	0.8858	0.0631454	-2.4307	-3.73718	-0.307621
7934459	0.8858	0.158389	-1.67926	-4.50793	-0.30757	NDST2	N-deacetylase and N-sulfotransferase 2
[truncated: 26,870 more rows]

## Sheet: BT vs. AT Top 250
ID	adj.P.Val	P.Value	t	B	logFC	Gene.symbol	Gene.title
7933228	0.8774	0.00482205	-5.05	-1.81788	-0.579	MARCHF8	membrane associated ring-CH-type finger 8
8132743	0.8858	0.00766556	-4.49	-2.11782	-1.839	ABCA13	ATP binding cassette subfamily A member 13
7995237	0.4569	0.00045185	-8.81	-0.67905	-3.446	AHSP	alpha hemoglobin stabilizing protein
7924491	0.8044	0.00339565	-5.5	-1.60744	-0.62	AIDA	axin interactor, dorsalization associated
8173135	0.4581	0.00052528	-8.51	-0.73243	-2.783	ALAS2	5'-aminolevulinate synthase 2
7898693	0.8858	0.00685172	-4.62	-2.04297	-1.562	ALPL	alkaline phosphatase, liver/bone/kidney
7990027	0.6506	0.00106159	-7.25	-1.01467	-0.945	ANP32A-IT1	ANP32A intronic transcript 1
8095986	0.7347	0.00205932	-6.21	-1.33268	-1.929	ANXA3	annexin A3
8122058	0.751	0.00226336	-6.07	-1.38229	-2.076	ARG1	arginase 1
8062444	0.7347	0.00185429	-6.36	-1.27887	-3.345	BPI	bactericidal/permeability-increasing protein
8151592	0.6506	0.00097941	-7.38	-0.97952	-3.704	CA1	carbonic anhydrase 1
7951413	0.8436	0.00431983	5.19	-1.75032	0.642	CARD17///CARD17	caspase recruitment domain family member 17///caspase recruitment domain family member 17
7983969	0.8858	0.00545068	4.9	-1.89479	0.788	CCNB2	cyclin B2
8078442	0.8858	0.00649079	4.69	-2.00739	0.674	CCR4	C-C motif chemokine receptor 4
8037298	0.0313	2.17e-06	-28.43	0.16566	-3.06	CD177	CD177 molecule
8177222	0.4869	0.00059028	-8.29	-0.77545	-2.342	CD24	CD24 molecule
8089771	0.7347	0.00162237	-6.57	-1.21222	-0.729	CD80	CD80 molecule
8007071	0.8858	0.00722328	4.56	-2.07801	0.766	CDC6	cell division cycle 6
7956076	0.8858	0.00499064	5.01	-1.83927	0.755	CDK2	cyclin dependent kinase 2
8029098	0.4569	0.0002623	-9.96	-0.50544	-3.462	CEACAM6	carcinoembryonic antigen related cell adhesion molecule 6
8037222	0.1739	6.025e-05	-13.79	-0.16575	-4.131	CEACAM8	carcinoembryonic antigen related cell adhesion molecule 8
7997381	0.799	0.00283828	5.75	-1.50549	0.65	CENPN	centromere protein N
7923547	0.7347	0.00166735	-6.52	-1.22569	-1.734	CHI3L1	chitinase 3 like 1
8126905	0.0765	8.91e-06	-20.93	0.07446	-3.564	CRISP3	cysteine rich secretory protein 3
7978351	0.799	0.00302227	-5.66	-1.54077	-2.622	CTSG	cathepsin G
8058905	0.7944	0.00274133	-5.8	-1.48617	-1.051	CXCR1	C-X-C motif chemokine receptor 1
8026456	0.8858	0.0064671	-4.69	-2.00499	-1.398	CYP4F3	cytochrome P450 family 4 subfamily F member 3
8111772	0.8858	0.00709081	4.58	-2.0657	0.992	DAB2	DAB2, clathrin adaptor protein
8160756	0.8044	0.00351262	-5.46	-1.62713	-1.415	DCAF12	DDB1 and CUL4 associated factor 12
8054758	0.8858	0.00590773	4.8	-1.94628	1.17	DDX11L9///DDX11L5///DDX11L1///DDX11L10///DDX11L16///DDX11L2///DDX11L5	DEAD/H-box helicase 11 like 9///DEAD/H-box helicase 11 like 5///DEAD/H-box helicase 11 like 1///DEAD/H-box helicase 11 like 10///DEAD/H-box helicase 11 like 16///DEAD/H-box helicase 11 like 2///DEAD/H-box helicase 11 like 5
8149116	0.0765	1.833e-05	-17.89	0.00376	-5.948	DEFA1B///DEFA3///DEFA1	defensin alpha 1B///defensin alpha 3///defensin alpha 1
8149126	0.0765	1.843e-05	-17.87	0.00313	-5.947	DEFA1B///DEFA3///DEFA1	defensin alpha 1B///defensin alpha 3///defensin alpha 1
8149137	0.0765	1.856e-05	-17.84	0.00239	-5.95	DEFA1B///DEFA3///DEFA1	defensin alpha 1B///defensin alpha 3///defensin alpha 1
8149109	0.0765	1.46e-05	-18.8	0.02828	-4.372	DEFA4	defensin alpha 4
7991512	0.8044	0.00353885	5.45	-1.63147	0.613	DNM1P46	dynamin 1 pseudogene 46
7907370	0.8774	0.00484668	5.04	-1.82104	1.28	DNM3	dynamin 3
8077728	0.8044	0.00349952	-5.46	-1.62495	-0.609	EMC3-AS1	EMC3 antisense RNA 1
7988033	0.4569	0.00023692	-10.18	-0.47614	-1.31	EPB42	erythrocyte membrane protein band 4.2
7971296	0.6506	0.00097208	7.4	-0.97628	1.107	EPSTI1	epithelial stromal interaction 1 (breast)
8081341	0.7347	0.00193402	6.3	-1.30031	0.747	FAM172BP	family with sequence similarity 172, member B pseudogene
8058765	0.8858	0.0073118	-4.55	-2.08614	-0.807	FN1	fibronectin 1
7920697	0.8858	0.00740193	4.53	-2.09433	0.66	GBA	glucosylceramidase beta
8134257	0.8092	0.00366249	5.4	-1.6516	1.642	GNG11	G protein subunit gamma 11
8097957	0.8858	0.00758126	4.51	-2.11038	0.982	GUCY1A3	guanylate cyclase 1 soluble subunit alpha
8102998	0.8858	0.00535312	-4.92	-1.88335	-1.55	GYPA	glycophorin A (MNS blood group)
8102993	0.6506	0.00108176	-7.22	-1.02299	-1.334	GYPB	glycophorin B (MNS blood group)
7952179	0.8858	0.00629078	4.73	-1.98695	0.644	H2AFX	H2A histone family member X
8101945	0.751	0.00220697	6.1	-1.36894	0.749	H2AFZ	H2A histone family member Z
7991758	0.7347	0.00198467	-6.26	-1.31359	-0.701	HBM	hemoglobin subunit mu
8014298	0.8858	0.00762033	-4.5	-2.11383	-0.55	HEATR9	HEAT repeat containing 9
8124380	0.7347	0.0019878	6.26	-1.3144	1.031	HIST1H1A	histone cluster 1, H1a
8124527	0.8858	0.00565282	4.85	-1.91798	1.156	HIST1H1B	histone cluster 1, H1b
8124391	0.4569	0.00027175	9.88	-0.51587	1.134	HIST1H2AB	histone cluster 1, H2ab
8117535	0.8436	0.00403928	5.28	-1.70978	0.794	HIST1H2AG	histone cluster 1, H2ag
8117580	0.8834	0.00492662	5.02	-1.83122	0.559	HIST1H2AI	histone cluster 1, H2ai
8124518	0.8858	0.00750582	4.52	-2.10367	1.072	HIST1H2AJ	histone cluster 1, H2aj
8124540	0.8044	0.00313238	5.61	-1.56108	0.696	HIST1H2AM	histone cluster 1, H2am
8124394	0.4569	0.00036558	9.24	-0.60792	2.474	HIST1H2BB	histone cluster 1, H2bb
8117426	0.8858	0.00587977	4.81	-1.94322	0.719	HIST1H2BH///HIST1H2BH	histone cluster 1, H2bh///histone cluster 1, H2bh
8117594	0.751	0.00223078	6.09	-1.3746	1.041	HIST1H2BM	histone cluster 1, H2bm
8117614	0.8858	0.00756138	4.51	-2.10862	0.83	HIST1H2BO	histone cluster 1, H2bo
8117330	0.8858	0.00723199	4.56	-2.07882	0.815	HIST1H3A	histone cluster 1, H3a
8124388	0.8858	0.00688812	4.62	-2.04647	0.8	HIST1H3B	histone cluster 1, H3b
8117339	0.799	0.00299492	5.67	-1.53563	0.644	HIST1H3C	histone cluster 1, H3c
8124437	0.7944	0.00265751	5.84	-1.46904	0.631	HIST1H3F	histone cluster 1, H3f
8117589	0.7347	0.00194116	6.29	-1.3022	1.09	HIST1H3H	histone cluster 1, H3h
8117583	0.7944	0.0027062	5.81	-1.47904	0.796	HIST1H3H///HIST1H2AI	histone cluster 1, H3h///histone cluster 1, H2ai
8124531	0.8858	0.00686009	4.62	-2.04378	0.887	HIST1H3I	histone cluster 1, H3i
8124537	0.799	0.00303295	5.66	-1.54276	1.531	HIST1H3J	histone cluster 1, H3j
8124385	0.7944	0.00275188	5.79	-1.4883	0.739	HIST1H4B	histone cluster 1, H4b
8124413	0.8091	0.00358732	5.43	-1.63943	1.062	HIST1H4D	histone cluster 1, H4d
8117422	0.8858	0.00708435	4.59	-2.06509	0.56	HIST1H4F	histone cluster 1, H4f
8124448	0.8436	0.00416674	5.24	-1.72847	0.617	HIST1H4H	histone cluster 1, H4h
7905079	0.8858	0.00706608	4.59	-2.06338	0.578	HIST2H2AA4///HIST2H2AB///HIST2H2AC///HIST2H2AA3	histone cluster 2, H2aa4///histone cluster 2, H2ab///histone cluster 2, H2ac///histone cluster 2, H2aa3
7919619	0.8858	0.00732015	4.55	-2.0869	0.578	HIST2H2AA4///HIST2H2AB///HIST2H2AC///HIST2H2AA3	histone cluster 2, H2aa4///histone cluster 2, H2ab///histone cluster 2, H2ac///histone cluster 2, H2aa3
7919637	0.5635	0.00076119	7.82	-0.87434	1.175	HIST2H2BE	histone cluster 2, H2be
7919584	0.7347	0.0020613	6.2	-1.33318	1.457	HIST2H2BF///HIST2H2BA	histone cluster 2, H2bf///histone cluster 2, H2ba (pseudogene)
7919606	0.7347	0.00183833	6.37	-1.2745	1.168	HIST2H2BF///HIST2H2BA///HIST2H2BE	histone cluster 2, H2bf///histone cluster 2, H2ba (pseudogene)///histone cluster 2, H2be
7919612	0.7347	0.00201027	6.24	-1.3202	0.756	HIST2H3D///HIST2H3A///HIST2H3C	histone cluster 2, H3d///histone cluster 2, H3a///histone cluster 2, H3c
7919589	0.8774	0.00466956	5.09	-1.79799	0.554	HIST2H3D///HIST2H3A///HIST2H3C	histone cluster 2, H3d///histone cluster 2, H3a///histone cluster 2, H3c
7905085	0.8858	0.00541037	4.91	-1.89009	0.78	HIST2H3D///HIST2H3A///HIST2H3C	histone cluster 2, H3d///histone cluster 2, H3a///histone cluster 2, H3c
7919614	0.8858	0.0055514	4.88	-1.90644	0.785	HIST2H3D///HIST2H3A///HIST2H3C	histone cluster 2, H3d///histone cluster 2, H3a///histone cluster 2, H3c
7997188	0.8436	0.00434631	-5.18	-1.75404	-0.765	HP	haptoglobin
8101637	0.8044	0.0033135	-5.54	-1.59329	-0.692	HSD17B13	hydroxysteroid 17-beta dehydrogenase 13
8034199	0.8858	0.00757164	-4.51	-2.10953	-0.782	HSPC102	uncharacterized HSPC102
7902541	0.4581	0.00052874	8.5	-0.73481	2.163	IFI44L	interferon induced protein 44 like
7914127	0.7944	0.00275087	5.79	-1.4881	1.261	IFI6	interferon alpha inducible protein 6
7929065	0.8858	0.00512075	4.98	-1.85538	0.901	IFIT1	interferon induced protein with tetratricopeptide repeats 1
7929061	0.7347	0.00138132	-6.82	-1.1348	-1.023	IFIT1B	interferon induced protein with tetratricopeptide repeats 1B
7929052	0.7347	0.00171277	6.48	-1.23901	0.851	IFIT3	interferon induced protein with tetratricopeptide repeats 3
8158167	0.7347	0.00185251	-6.36	-1.27839	-2.301	LCN2	lipocalin 2
7992867	0.5721	0.00079267	-7.75	-0.89076	-0.832	LINC00921	long intergenic non-protein coding RNA 921
7969794	0.8858	0.0064147	-4.7	-1.99968	-1.019	LOC100132099	FRSS1829
8111930	0.8858	0.00740565	-4.53	-2.09467	-0.678	LOC100132356	uncharacterized LOC100132356
8049957	0.6911	0.0012688	-6.95	-1.09514	-0.823	LOC285097	uncharacterized FLJ38379
8156022	0.8436	0.00432079	-5.19	-1.75046	-0.696	LOC642947	uncharacterized LOC642947
8049540	0.4569	0.00048109	-8.68	-0.70099	-1.121	LRRFIP1	LRR binding FLII interacting protein 1
8041383	0.799	0.00285426	5.74	-1.50863	0.857	LTBP1	latent transforming growth factor beta binding protein 1
8086607	0.2352	8.961e-05	-12.64	-0.24104	-2.324	LTF	lactotransferrin
[truncated: 151 more rows]
